# Supplementary material for: Anionic N18 Macrocycles and a Polynitrogen Double Helix in Novel Yttrium Polynitrides YN6 and Y2N11 at 100 GPa
Source: Angew Chem Int Ed Engl. 2022 Jul 13;61(34):e202207469. doi: 10.1002/anie.202207469 (PMC9546263; doi:10.1002/anie.202207469)
Supplement: Supplementary file 2 — Supporting Information [file ANIE-61-0-s002.cif]

data_Y2N11_100GPa
_audit_creation_date               2022-02-14
_audit_creation_method
;
Olex2 1.3
(compiled 2020.11.12 svn.r5f609507 for OlexSys, GUI svn.r6408)
;
_shelx_SHELXL_version_number       '2018/3'
_audit_contact_author_address      ?
_audit_contact_author_email        ?
_audit_contact_author_name         'Andrey Aslandukov'
_audit_contact_author_phone        ?
_publ_contact_author_id_orcid      ?
_publ_section_references
;
Dolomanov, O.V., Bourhis, L.J., Gildea, R.J, Howard, J.A.K. & Puschmann, H.
 (2009), J. Appl. Cryst. 42, 339-341.

Sheldrick, G.M. (2015). Acta Cryst. A71, 3-8.

Sheldrick, G.M. (2015). Acta Cryst. C71, 3-8.
;
_chemical_name_common              ?
_chemical_name_systematic          ?
_chemical_formula_moiety           '2(Y), 1.375(N8)'
_chemical_formula_sum              'N11 Y2'
_chemical_formula_weight           331.93
_chemical_absolute_configuration   unk
_chemical_melting_point            ?
_chemical_oxdiff_formula           'Y2 N11'
loop_
  _atom_type_symbol
  _atom_type_description
  _atom_type_scat_dispersion_real
  _atom_type_scat_dispersion_imag
  _atom_type_scat_source
 'N' 'N' -0.0032 0.0004 'International Tables Vol C Tables 4.2.6.8 and 6.1.1.4'
 'Y' 'Y' 0.0982 0.7371 'International Tables Vol C Tables 4.2.6.8 and 6.1.1.4'

_shelx_space_group_comment
;
The symmetry employed for this shelxl refinement is uniquely defined
by the following loop, which should always be used as a source of
symmetry information in preference to the above space-group names.
They are only intended as comments.
;
_space_group_crystal_system        'hexagonal'
_space_group_IT_number             180
_space_group_name_H-M_alt          'P 62 2 2'
_space_group_name_Hall             'P 62 2c (0 0 1)'
loop_
  _space_group_symop_operation_xyz
 'x, y, z'
 'x-y, x, z+1/3'
 '-y, x-y, z+2/3'
 '-x, -y, z'
 '-x+y, -x, z+1/3'
 'y, -x+y, z+2/3'
 'x-y, -y, -z'
 '-x, -x+y, -z+1/3'
 'y, x, -z+2/3'
 '-y, -x, -z+2/3'
 '-x+y, y, -z'
 'x, x-y, -z+1/3'

_cell_length_a                     6.478(4)
_cell_length_b                     6.478(4)
_cell_length_c                     7.454(6)
_cell_angle_alpha                  90
_cell_angle_beta                   90
_cell_angle_gamma                  120
_cell_volume                       270.9(4)
_cell_formula_units_Z              3
_cell_measurement_reflns_used      685
_cell_measurement_temperature      293
_cell_measurement_theta_max        18.8230
_cell_measurement_theta_min        1.8340
_shelx_estimated_absorpt_T_max     0.997
_shelx_estimated_absorpt_T_min     0.997
_exptl_absorpt_coefficient_mu      2.900
_exptl_absorpt_correction_T_max    1.00000
_exptl_absorpt_correction_T_min    0.34895
_exptl_absorpt_correction_type     multi-scan
_exptl_absorpt_process_details
;
CrysAlisPro 1.171.40.67a (Rigaku Oxford Diffraction, 2019)
Empirical absorption correction using spherical harmonics,
 implemented in SCALE3 ABSPACK scaling algorithm.
;
_exptl_absorpt_special_details     ?
_exptl_crystal_colour              black
_exptl_crystal_colour_lustre       ?
_exptl_crystal_colour_modifier     ?
_exptl_crystal_colour_primary      black
_exptl_crystal_density_diffrn      6.104
_exptl_crystal_density_meas        ?
_exptl_crystal_density_method      ?
_exptl_crystal_description         irregular
_exptl_crystal_F_000               465
_exptl_crystal_preparation         'high-pressure high-temperature synthesis'
_exptl_crystal_size_max            0.001
_exptl_crystal_size_mid            0.001
_exptl_crystal_size_min            0.001
_exptl_transmission_factor_max     ?
_exptl_transmission_factor_min     ?
_diffrn_reflns_av_R_equivalents    0.0494
_diffrn_reflns_av_unetI/netI       0.0710
_diffrn_reflns_Laue_measured_fraction_full  0.776
_diffrn_reflns_Laue_measured_fraction_max  0.610
_diffrn_reflns_limit_h_max         13
_diffrn_reflns_limit_h_min         -12
_diffrn_reflns_limit_k_max         7
_diffrn_reflns_limit_k_min         -11
_diffrn_reflns_limit_l_max         12
_diffrn_reflns_limit_l_min         -16
_diffrn_reflns_number              1111
_diffrn_reflns_point_group_measured_fraction_full  0.771
_diffrn_reflns_point_group_measured_fraction_max  0.535
_diffrn_reflns_theta_full          9.853
_diffrn_reflns_theta_max           20.398
_diffrn_reflns_theta_min           2.633
_diffrn_ambient_temperature        293(2)
_diffrn_detector                   'Hybrid Pixel Array Detector'
_diffrn_detector_area_resol_mean   13.3333
_diffrn_measured_fraction_theta_full  0.776
_diffrn_measured_fraction_theta_max  0.610
_diffrn_measurement_details
;
List of Runs (angles in degrees, time in seconds):

  # Type    Start    End  Width  t~exp~   \w     \q     \k     \f   Frames
--------------------------------------------------------------------------
  1  \w    -14.75  23.00   0.25    3.00    --    0.00   0.00   0.00  151
;
_diffrn_measurement_device         'abstract diffractometer'
_diffrn_measurement_device_type   
 'esperanto-CrysAlisPro-abstract goniometer imported esperanto images'
_diffrn_measurement_method         '\w scans'
_diffrn_orient_matrix_type        
 'CrysAlisPro convention (1999,Acta A55,543-557)'
_diffrn_orient_matrix_UB_11        0.0029324000
_diffrn_orient_matrix_UB_12        -0.0349986000
_diffrn_orient_matrix_UB_13        -0.0219828000
_diffrn_orient_matrix_UB_21        -0.0421393000
_diffrn_orient_matrix_UB_22        -0.0080189000
_diffrn_orient_matrix_UB_23        -0.0187559000
_diffrn_orient_matrix_UB_31        0.0281080000
_diffrn_orient_matrix_UB_32        0.0356720000
_diffrn_orient_matrix_UB_33        -0.0247783000
_diffrn_radiation_monochromator    synchrotron
_diffrn_radiation_probe            x-ray
_diffrn_radiation_type             synchrotron
_diffrn_radiation_wavelength       0.2852
_diffrn_source                     synchrotron
_reflns_Friedel_coverage           0.401
_reflns_Friedel_fraction_full      0.756
_reflns_Friedel_fraction_max       0.410
_reflns_number_gt                  551
_reflns_number_total               744
_reflns_odcompleteness_completeness  62.47
_reflns_odcompleteness_iscentric   1
_reflns_odcompleteness_theta       20.40
_reflns_special_details
;
 Reflections were merged by SHELXL according to the crystal
 class for the calculation of statistics and refinement.
 
 _reflns_Friedel_fraction is defined as the number of unique
 Friedel pairs measured divided by the number that would be
 possible theoretically, ignoring centric projections and
 systematic absences.
;
_reflns_threshold_expression       'I > 2\s(I)'
_computing_cell_refinement         'CrysAlisPro 1.171.40.67a (Rigaku OD, 2019)'
_computing_data_collection         'CrysAlisPro 1.171.40.67a (Rigaku OD, 2019)'
_computing_data_reduction          'CrysAlisPro 1.171.40.67a (Rigaku OD, 2019)'
_computing_molecular_graphics      'Olex2 1.3 (Dolomanov et al., 2009)'
_computing_publication_material    'Olex2 1.3 (Dolomanov et al., 2009)'
_computing_structure_refinement    'SHELXL 2018/3 (Sheldrick, 2015)'
_computing_structure_solution      'SHELXT 2018/2 (Sheldrick, 2018)'
_refine_diff_density_max           2.102
_refine_diff_density_min           -2.089
_refine_diff_density_rms           0.451
_refine_ls_abs_structure_details
;
 Flack x determined using 144 quotients [(I+)-(I-)]/[(I+)+(I-)]
 (Parsons, Flack and Wagner, Acta Cryst. B69 (2013) 249-259).
;
_refine_ls_extinction_coef         .
_refine_ls_extinction_method       none
_refine_ls_goodness_of_fit_ref     1.004
_refine_ls_hydrogen_treatment      undef
_refine_ls_matrix_type             full
_refine_ls_number_parameters       32
_refine_ls_number_reflns           744
_refine_ls_number_restraints       0
_refine_ls_R_factor_all            0.0790
_refine_ls_R_factor_gt             0.0517
_refine_ls_restrained_S_all        1.004
_refine_ls_shift/su_max            0.000
_refine_ls_shift/su_mean           0.000
_refine_ls_structure_factor_coef   Fsqd
_refine_ls_weighting_details      
 'w=1/[\s^2^(Fo^2^)+(0.0719P)^2^] where P=(Fo^2^+2Fc^2^)/3'
_refine_ls_weighting_scheme        calc
_refine_ls_wR_factor_gt            0.1178
_refine_ls_wR_factor_ref           0.1278
_refine_special_details            ?
_olex2_refinement_description
;
;
_atom_sites_solution_hydrogens     .
_atom_sites_solution_primary       dual
_atom_sites_solution_secondary     ?
loop_
  _atom_site_label
  _atom_site_type_symbol
  _atom_site_fract_x
  _atom_site_fract_y
  _atom_site_fract_z
  _atom_site_U_iso_or_equiv
  _atom_site_adp_type
  _atom_site_occupancy
  _atom_site_site_symmetry_order
  _atom_site_calc_flag
  _atom_site_refinement_flags_posn
  _atom_site_refinement_flags_adp
  _atom_site_refinement_flags_occupancy
  _atom_site_disorder_assembly
  _atom_site_disorder_group
 Y1 Y 0.20989(7) 0.41978(14) 0.500000 0.00836(14) Uani 1 2 d S T P . .
 N1 N 0.2661(9) 0.4451(9) 0.0785(8) 0.0082(7) Uani 1 1 d . . . . .
 N2 N 0.1052(9) 0.3831(10) 0.2012(7) 0.0090(8) Uani 1 1 d . . . . .
 N3 N 0.0870(11) 0.000000 0.000000 0.0104(10) Uani 1 2 d S T P . .
 N4 N 0.500000 0.000000 0.000000 0.0054(11) Uani 1 4 d S T P . .

loop_
  _atom_site_aniso_label
  _atom_site_aniso_U_11
  _atom_site_aniso_U_22
  _atom_site_aniso_U_33
  _atom_site_aniso_U_23
  _atom_site_aniso_U_13
  _atom_site_aniso_U_12
 Y1 0.00700(18) 0.0076(2) 0.0107(2) 0.000 -0.00008(18) 0.00379(12)
 N1 0.0077(15) 0.0067(16) 0.0097(17) -0.0001(13) -0.0004(12) 0.0032(14)
 N2 0.0066(16) 0.011(2) 0.0086(19) -0.0003(13) 0.0023(12) 0.0042(14)
 N3 0.0088(16) 0.007(2) 0.015(3) 0.003(2) 0.0016(12) 0.0033(10)
 N4 0.0027(16) 0.008(3) 0.007(3) 0.000 0.000 0.0040(15)

_geom_special_details
;
 All esds (except the esd in the dihedral angle between two l.s. planes)
 are estimated using the full covariance matrix.  The cell esds are taken
 into account individually in the estimation of esds in distances, angles
 and torsion angles; correlations between esds in cell parameters are only
 used when they are defined by crystal symmetry.  An approximate (isotropic)
 treatment of cell esds is used for estimating esds involving l.s. planes.
;
loop_
  _geom_bond_atom_site_label_1
  _geom_bond_atom_site_label_2
  _geom_bond_distance
  _geom_bond_site_symmetry_2
  _geom_bond_publ_flag
 N1 N1 1.299(11) 11 ?
 N1 N2 1.291(8) . ?
 N2 N2 1.288(11) 8 ?
 N3 N3 1.127(15) 4 ?

loop_
  _geom_angle_atom_site_label_1
  _geom_angle_atom_site_label_2
  _geom_angle_atom_site_label_3
  _geom_angle
  _geom_angle_site_symmetry_1
  _geom_angle_site_symmetry_3
  _geom_angle_publ_flag
 N2 N1 N1 110.8(6) . 11 ?
 N2 N2 N1 111.0(7) 8 . ?

loop_
  _geom_torsion_atom_site_label_1
  _geom_torsion_atom_site_label_2
  _geom_torsion_atom_site_label_3
  _geom_torsion_atom_site_label_4
  _geom_torsion
  _geom_torsion_site_symmetry_1
  _geom_torsion_site_symmetry_2
  _geom_torsion_site_symmetry_3
  _geom_torsion_site_symmetry_4
  _geom_torsion_publ_flag
 N1 N1 N2 N2 17.6(3) 11 . . 8 ?

_shelx_res_file
;
TITL Y2N11_100GPa_a.res in P6(4)22
    Y2N11_100GPa.res
    created by SHELXL-2018/3 at 14:13:10 on 14-Feb-2022
REM Old TITL Y2N11_100GPa in P-62m
REM SHELXT solution in P6(4)22: R1 0.162, Rweak 0.048, Alpha 0.067
REM <I/s> 0.000 for 0 systematic absences, Orientation as input
REM Flack x = 0.459 ( 0.168 ) from 42 Parsons' quotients
REM Formula found by SHELXT: N Y2
CELL 0.2852 6.4783 6.4783 7.4538 90 90 120
ZERR 3 0.0037 0.0037 0.0057 0 0 0
LATT -1
SYMM -Y+X,+X,0.333+Z
SYMM -Y,+X-Y,0.667+Z
SYMM -X,-Y,+Z
SYMM +Y-X,-X,0.333+Z
SYMM +Y,-X+Y,0.667+Z
SYMM -Y+X,-Y,-Z
SYMM -X,-X+Y,0.333-Z
SYMM +Y,+X,0.667-Z
SYMM -Y,-X,0.667-Z
SYMM +Y-X,+Y,-Z
SYMM +X,+X-Y,0.333-Z
SFAC N Y
DISP N -0.0032 0.0004 5.0279
DISP Y 0.0982 0.7371 1281.6522
UNIT 33 6

L.S. 10
PLAN  3
SIZE 0.001 0.001 0.001
CONF
CONN 0 Y1
list 4
MORE -1
fmap 2 53
acta
OMIT -2 4 14
OMIT -1 11 5
OMIT 0 9 6
OMIT -4 5 14
OMIT 0 7 14
OMIT 0 4 9
OMIT -2 6 14
OMIT -3 4 14
OMIT -8 9 8
OMIT 0 2 10
OMIT -2 12 1
OMIT -1 2 2
OMIT -6 11 5
OMIT -3 5 4
OMIT 6 1 13
OMIT 3 3 0
OMIT -5 6 4
OMIT 0 2 9
OMIT -4 10 10
OMIT 0 3 1
OMIT -4 5 3
OMIT -3 6 0
OMIT -1 6 13
OMIT -10 11 2
OMIT -6 10 5
OMIT -10 11 3
OMIT -2 3 12
OMIT 0 5 11
OMIT -5 6 14
OMIT 0 2 1
OMIT -6 9 5
OMIT -4 7 10
OMIT -3 9 1
OMIT -6 10 1
OMIT 0 6 3
OMIT 0 10 0
OMIT 0 9 1
OMIT 0 10 6
OMIT -6 7 8
OMIT -6 11 2
OMIT -7 11 5
OMIT -5 9 3
OMIT -1 3 12
OMIT -10 11 1
REM <olex2.extras>
REM <HklSrc "%.\\Y2N11_100GPa.hkl">
REM </olex2.extras>

WGHT    0.071900
FVAR       0.68573
Y1    2    0.209888    0.419776    0.500000    10.50000    0.00700    0.00759 =
         0.01070    0.00000   -0.00008    0.00379
N1    1    0.266070    0.445113    0.078483    11.00000    0.00767    0.00673 =
         0.00970   -0.00009   -0.00038    0.00324
N2    1    0.105178    0.383114    0.201202    11.00000    0.00658    0.01141 =
         0.00856   -0.00035    0.00226    0.00420
N3    1    0.086956    0.000000    0.000000    10.50000    0.00880    0.00668 =
         0.01499    0.00318    0.00159    0.00334
N4    1    0.500000    0.000000    0.000000    10.25000    0.00269    0.00809 =
         0.00728    0.00000    0.00000    0.00405
HKLF 4


REM  aan15_s12_oc_cut86-236_a.res in P6(4)22
REM wR2 = 0.1278, GooF = S = 1.004, Restrained GooF = 1.004 for all data
REM R1 = 0.0517 for 551 Fo > 4sig(Fo) and 0.0790 for all 744 data
REM 32 parameters refined using 0 restraints

END

WGHT      0.0719      0.0000

REM Highest difference peak  2.102,  deepest hole -2.089,  1-sigma level  0.451
Q1    1   0.2077  0.4149  0.6005  11.00000  0.05    1.98
Q2    1   0.5000  0.5000  0.0684  10.50000  0.05    1.72
Q3    1   0.5438 -0.0374  0.0624  11.00000  0.05    1.63
;
_shelx_res_checksum                54774
_shelx_hkl_file
;
  -1   1  -2 1261.75   12.38
  -2   1  -1 2669.24   23.39
   1  -2   3  962.93   12.62
  -2   1  -3  967.98   15.78
   2  -1   1 2401.94   20.82
   2  -1   2 6478.00   36.08
  -1   2  -4 4206.29   27.25
  -1   2  -5 2495.30   21.96
  -1   2  -6   59.38    8.73
  -2   0   0 2061.58   17.07
   2   0   0 2082.58   16.09
  -2   0  -1 2777.49   22.44
   2   0  -1 2781.82   21.73
   2  -2   2 4819.19   32.25
  -2   0  -2 4814.83   30.83
   2  -2   3 4238.41   29.90
  -2   2  -3 4255.87   31.96
  -2   2  -4 2754.22   26.68
   0   2  -4 2729.55   16.40
   0   2  -5 2409.02   18.05
  -2   2  -5 2377.07   27.67
  -2   2  -9  947.60   22.40
  -2   2 -10  943.57   25.89
  -3   1  -1  309.72   13.80
   2   1  -1  324.79    7.49
   2   1  -2  372.38    7.09
  -3   1  -2  424.73   13.36
   1  -3   3 3864.71   28.79
   2  -3   3 3877.62   30.95
   1  -3   4  387.39   10.36
  -3   2  -4  407.74   15.19
  -3   1  -4  382.43   14.18
  -3   2  -5  169.53   13.32
  -3   2  -6 1583.18   23.85
  -3   2  -7  235.80   14.54
  -3   2  -8  129.99   14.13
  -3   2 -11   63.12   19.75
  -4   2  -2 1753.07   35.03
   2  -4   5 1230.92   20.41
  -4   2  -5 1240.82   25.71
  -4   2  -6  641.77   19.19
  -4   2  -7  459.56   18.30
  -4   2  -8  366.39   18.83
  -4   2  -9  111.39   15.92
  -2  -1   0 9999.00   39.84
   3  -1   0 9980.79   54.72
   3  -2   1  372.05   15.55
  -2  -1   1  323.80    7.35
   3  -1   2  535.45   14.75
   3  -2   3 4059.77   34.39
  -1   3  -6 1395.79   19.95
  -2   3  -6 1431.97   23.85
  -2   3  -7  287.14   15.44
  -1   3  -7  264.20   13.07
  -2   3  -9  961.24   21.44
  -2   3 -10  199.11   15.69
  -2   3 -11   49.95   14.18
  -1   3 -11   44.06   11.90
  -2   3 -12  537.60   20.42
  -1   3 -12  580.16   17.22
  -2   3 -13   45.68   16.02
   3   0   0 3176.04   24.80
  -3   0   0 3166.28   27.21
   3   0  -1   64.40    7.61
  -3   0   1   82.11   13.36
  -3   0  -1  101.03    9.53
  -3   0  -2  888.61   17.02
   3  -3   3 1639.11   23.82
   3  -3   4  269.07   13.91
   3  -3   5   12.59   12.67
  -3   3  -5    8.35   13.43
   0   3  -5   16.97    9.51
  -3   3  -6  722.24   20.71
   0   3  -7   48.04    9.06
  -3   3  -7   55.61   14.40
   0   3  -8  222.28   12.10
  -3   3  -8  144.93   15.83
  -3   3  -9  778.66   22.87
   0   3 -10  324.89   13.46
  -3   3 -10  341.49   18.07
   0   3 -11  110.10   11.85
  -3   3 -11  118.39   18.45
   0   3 -12  410.42   14.78
  -3   3 -12  423.26   22.18
  -3   3 -13   61.86   17.72
  -4   1   0 2216.22   41.20
  -4   1  -1 3131.61   36.66
  -4   1  -2 4378.92   40.19
   3   1  -2 4424.58   25.90
  -4   1  -3  769.75   22.01
   3   1  -3  751.64   12.38
   1  -4   4 2389.23   25.65
  -4   1  -5 2821.73   34.40
   3  -4   5 2811.00   32.71
  -4   3  -5 2798.16   38.96
  -4   3  -6  269.93   19.80
  -4   1  -6  315.88   16.98
  -4   3  -7 1829.00   32.67
   1   3  -7 1798.18   16.27
   1   3  -9  247.22   10.62
  -4   3  -9  184.02   17.59
   1   3 -10  799.64   14.11
  -4   3 -10  747.66   23.85
   1   3 -11  628.71   14.52
  -4   3 -11  635.16   25.38
   1   3 -12  176.26   11.21
  -4   3 -13  306.62   22.33
  -5   2  -2  815.26   31.77
  -5   2  -3  997.91   29.05
   3   2  -4 1168.13   12.87
   3  -5   5  993.53   22.07
  -5   2  -5 1036.51   25.89
   2  -5   5  987.61   20.67
  -5   2  -6  717.79   23.22
   3  -5   6  618.09   18.34
  -5   3  -7  534.08   23.87
  -5   2  -7  486.91   20.23
   2   3  -8  373.45    8.32
  -5   3  -8  388.55   23.00
  -5   2  -8  397.21   21.11
  -5   3  -9  251.32   22.90
  -5   2  -9  262.53   18.93
  -5   2 -10  112.66   20.27
  -5   3 -10   97.33   20.20
  -5   3 -11  164.76   20.93
  -5   3 -12  127.84   18.72
  -5   3 -14   85.26   23.78
  -6   3  -4  124.16   27.65
  -6   3  -5   57.11   23.13
   3  -6   5   49.80   25.92
   3  -6   7   -0.10   13.49
  -6   3  -7    3.09   18.79
   3  -6   8   40.75   14.98
  -6   3  -8   14.93   18.55
  -6   3  -9 1532.00   36.06
  -6   3 -10   16.36   19.47
  -6   3 -11    5.71   19.05
  -6   3 -12  633.71   30.08
  -6   3 -13    2.22   24.67
  -2  -2   2 1599.40   13.90
   4  -2   2 1568.26   24.81
   4  -2   3  359.10   14.50
  -2   4  -7  316.54   17.07
  -2   4  -8  298.25   18.21
  -2   4 -10  170.53   18.36
  -2   4 -11  266.67   19.20
  -2   4 -13   79.23   16.65
  -2   4 -14   45.53   14.46
  -2   4 -15    2.25   12.97
  -3  -1   0 1544.83   19.47
   4  -1   0 1556.78   22.87
   4  -1  -1 3300.15   33.40
   4  -1   1 3282.55   32.19
  -3  -1   1 3266.91   24.45
   4  -3   3  561.01   18.30
   4  -3   4 2087.93   30.06
  -3   4  -9  186.79   18.96
  -1   4 -10  723.30   21.85
  -1   4 -11  472.84   21.17
  -3   4 -11  486.49   22.66
  -3   4 -12  129.29   21.15
  -1   4 -12  101.41   15.28
  -3   4 -13  183.67   19.20
  -1   4 -13  248.80   15.92
  -1   4 -14  181.58   13.84
  -1   4 -15    3.97   10.38
  -4   0   0  646.34   17.41
   4   0   0  674.29   16.52
  -4   0   1 1539.76   27.59
   4   0  -1 1470.04   20.24
   4   0   1 1494.84   23.02
  -4   0  -1 1509.45   23.44
   4   0  -2  426.80   13.69
  -4   0  -2  367.29   15.89
   4  -4   3   53.29   19.41
  -4   0  -3   50.12   12.20
   4  -4   5  591.42   18.64
  -4   4  -8  102.92   22.37
  -4   4  -9   44.24   18.49
   0   4  -9   50.64   12.00
  -4   4 -10  134.19   21.52
   0   4 -11   48.00   13.33
   0   4 -12   77.87   13.38
  -4   4 -12  116.78   19.55
   0   4 -13   61.64   12.50
  -4   4 -13   61.47   18.80
   0   4 -14   14.13   10.02
  -4   4 -14    5.81   19.59
  -4   4 -15    0.31   17.40
   0   4 -15   -2.48    8.76
  -5   1   0   18.36   22.04
   4   1  -1  921.40   18.56
  -5   1  -1  904.62   24.08
   4   1  -2 2111.35   24.63
  -5   1  -2 2111.88   34.84
  -5   1  -3  213.02   16.81
   4   1  -3  229.18   10.39
  -5   1  -4 1294.83   28.10
   4   1  -4 1271.03   18.11
   4  -5   5  937.31   23.71
   1  -5   6   37.78   10.40
   4  -5   6   28.02   14.42
  -5   4  -6   37.86   24.76
  -5   1  -6   24.64   16.44
   4  -5   7  524.94   20.87
  -5   1  -7  460.94   21.08
  -5   1  -9    4.35   17.18
   1   4  -9    4.86    8.96
  -5   4  -9   11.06   21.63
  -5   4 -10  256.68   24.01
   1   4 -11   73.31   11.42
  -5   4 -11   98.05   19.67
   1   4 -12    8.81   11.47
   1   4 -13   35.44   11.94
  -5   4 -13   37.25   21.09
   1   4 -14   71.13   10.71
  -5   4 -14   41.66   21.06
  -5   4 -15    0.18   18.85
  -6   2  -2 2065.97   47.70
  -6   2  -3  123.18   24.21
   4   2  -4 1187.22   16.17
  -6   2  -4 1165.97   34.70
   4   2  -5  900.87   13.14
   4  -6   5  886.85   29.08
   4  -6   6   67.78   15.96
   2  -6   6   62.41   13.14
  -6   2  -6   77.54   19.57
  -6   2  -7  529.97   25.82
   2  -6   7  518.53   17.71
  -6   2  -8  575.13   23.81
  -6   4  -9   90.77   24.33
  -6   2  -9  106.21   17.53
  -6   4 -10  306.38   26.55
  -6   2 -10  461.55   26.54
  -6   2 -11  321.74   28.90
  -6   4 -11  259.93   25.20
   2   4 -12   14.57    9.37
  -6   2 -12   55.08   24.87
  -6   4 -12   41.28   22.82
   2   4 -13   75.50   10.82
  -6   4 -14  143.75   22.83
  -7   3  -6   85.14   24.42
  -7   4  -6  126.34   35.81
   3  -7   6   89.54   21.62
  -7   3  -7  259.34   25.21
   4  -7   7  289.64   19.38
  -7   4  -7  259.98   33.36
   3  -7   7  253.17   16.91
  -7   3  -8  102.73   21.76
  -7   4  -8  118.47   30.34
   3  -7   8  131.02   15.87
   4  -7   8  137.36   18.16
   4  -7   9  150.99   19.86
  -7   3  -9   72.76   22.48
   3  -7   9  149.07   18.18
  -7   4  -9  113.13   27.37
  -7   4 -10  116.17   25.29
  -7   3 -10  198.07   23.09
  -7   4 -11   44.85   24.12
  -7   3 -11   64.58   23.20
  -7   4 -12   55.06   22.30
  -7   3 -12    5.54   22.58
  -7   4 -13   35.25   23.80
  -8   4  -6   98.11   42.83
  -8   4  -7  550.01   38.72
   4  -8   9  189.37   20.50
  -8   4  -9   93.33   29.80
  -8   4 -11  261.44   29.72
   5  -2   0 2034.01   34.57
   5  -3   1  830.66   27.26
  -3  -2   1  844.82   16.59
  -3  -2   2  728.93   12.87
   5  -3   2  712.55   22.86
  -2  -3   3  902.93   12.17
   5  -3   3  974.59   23.24
   5  -3   4  988.53   24.79
  -2   5 -10   49.85   18.75
  -3   5 -10   83.28   25.36
  -2   5 -12   67.37   19.87
  -3   5 -13   24.37   21.60
  -3   5 -14   13.33   18.85
  -2   5 -14    2.98   17.31
  -2   5 -15    5.39   15.83
  -3   5 -15    9.38   16.85
  -3   5 -16    5.93   14.24
  -4  -1   0    9.12   11.33
   5  -1   0   17.01   11.56
   5  -1  -1  865.92   22.53
  -4  -1   1  936.73   18.71
   5  -1   1  938.92   21.75
  -4  -1  -1  888.20   21.78
  -4  -1   2 2040.64   29.45
   5  -1  -2 2099.14   33.06
   5  -4   2 2054.41   39.83
   5  -1   2 2086.67   32.95
   5  -4   3  136.11   19.62
   5  -4   4  907.85   23.24
   5  -4   5 1028.93   26.47
   5  -4   6   37.71   16.79
  -4   5  -9   -8.59   24.01
  -1   5 -11   12.51   16.40
  -4   5 -11   80.93   24.67
  -1   5 -12    2.03   17.12
  -4   5 -12    7.05   23.47
  -1   5 -13   13.59   16.89
  -4   5 -13   39.48   22.27
  -4   5 -14   49.55   21.06
  -1   5 -14   44.31   17.12
  -4   5 -15    1.65   17.96
  -1   5 -15    7.49   15.55
  -4   5 -16    5.09   16.55
   5   0   0 4833.64   42.01
  -5   0   0 4804.74   46.13
   5   0  -1  328.33   15.62
  -5   0   1  267.91   19.89
  -5   0  -2   50.69   14.39
   5   0  -2  103.77   12.24
  -5   0  -3 4576.29   46.13
   5   0  -3 4575.42   39.32
   5  -5   4   85.09   20.11
  -5   0  -4   56.95   15.95
   5   0  -4  121.74   22.46
  -5   0  -5  129.70   17.24
   0  -5   6 2243.27   16.86
   5  -5   6 2290.04   35.46
  -5   5  -7  -32.86   31.32
   5  -5   7  -25.20   18.87
  -5   0  -8    1.68   20.57
   5  -5   8    2.87   19.12
  -5   5  -8    3.57   32.26
  -5   5 -10    9.30   27.19
   0   5 -11    7.32   14.93
  -5   5 -13   11.22   23.70
   0   5 -13    9.43   16.44
   0   5 -14   18.68   16.48
  -5   5 -14   -8.40   21.71
  -5   5 -16    2.79   18.45
  -6   1   0  565.97   34.30
  -6   1  -1  774.56   28.37
   5   1  -1  764.43   20.25
  -6   1  -2 1310.52   31.11
   5   1  -2 1206.10   22.33
   5   1  -3  136.32   11.30
  -6   1  -4  832.04   27.99
   5   1  -4  919.08   17.01
  -6   1  -5  939.90   28.15
   5   1  -5  842.71   18.37
   5  -6   6  125.68   17.88
  -6   5  -6  186.03   57.19
   1  -6   7  406.42   13.64
  -6   1  -7  414.52   25.34
  -6   1  -8  597.36   29.09
  -6   5  -8  418.67   42.83
  -6   1  -9   95.23   21.87
  -6   5  -9  124.57   31.23
   5  -6   9  153.04   22.15
  -6   5 -11  164.22   30.76
  -6   5 -12  145.95   28.03
  -6   5 -13   59.41   27.47
   1   5 -13   21.70   23.03
  -6   5 -14   23.24   24.21
  -6   5 -15   -7.98   21.38
  -7   2  -3  152.20   25.55
   5   2  -4  969.29   19.69
  -7   2  -4  887.64   33.99
  -7   2  -5 1158.31   35.85
   5   2  -5 1223.36   19.29
   5   2  -6  344.92   11.59
   5   2  -7  792.21   14.18
   5  -7   7  750.37   25.59
   2  -7   7  789.36   18.39
  -7   2  -7  821.98   29.76
   2  -7   8  355.79   16.28
  -7   2  -8  378.73   25.24
   5   2  -8  396.10   17.69
   5  -7   9  140.04   21.12
  -7   2  -9   99.29   22.38
  -7   5  -9   94.61   33.46
  -7   2 -10  196.37   23.78
  -7   5 -10  273.94   38.90
  -7   5 -11  156.36   32.24
  -7   2 -11  238.29   26.42
  -7   2 -12   89.98   24.54
  -7   5 -13  118.83   27.93
  -7   5 -14   25.04   25.81
  -8   3  -4  165.72   42.41
  -8   3  -5  237.62   31.68
  -8   5  -7   43.04   43.82
   5  -8   7   93.59   24.05
   3  -8   7   80.10   18.84
  -8   3  -7   88.31   26.27
  -8   3  -8   66.12   25.04
  -8   5  -8   54.06   45.76
   5  -8   8   58.45   19.20
   3  -8   8   57.13   16.90
  -8   3  -9  112.50   24.79
  -8   5  -9  128.83   40.50
   5  -8   9  197.09   21.20
   3  -8   9  208.30   19.06
   5  -8  10   26.10   21.57
  -8   3 -10   36.16   22.88
  -8   5 -10    2.24   32.15
  -8   5 -11   35.17   34.95
  -8   3 -11   33.55   23.03
  -8   5 -12   61.11   31.55
  -9   4  -6  131.86   50.49
  -9   5  -6  200.94   82.20
  -9   5  -7   39.58   50.92
  -9   4  -7   68.98   37.22
  -9   5  -8  149.74   53.25
  -9   4  -8  111.69   35.28
   5  -9   9  163.02   20.51
  -9   4  -9  105.57   32.36
   4  -9   9  173.96   17.15
  -9   5  -9  154.25   47.40
   4  -9  10   82.84   18.91
   5  -9  10   57.10   20.27
  -9   4 -10   58.55   30.46
  -9   5 -10    4.11   36.66
   5  -9  11   70.18   24.27
 -10   5  -7   10.45   62.37
 -10   5  -8   -4.39   50.16
   5 -10  10   81.75   18.18
   6  -3   0 3082.04   44.17
   6  -3   2  164.21   18.65
  -3  -3   2  221.74   12.26
  -3  -3   3 3991.98   24.61
   6  -3   3 3975.62   46.98
   6  -3   4  167.73   18.86
   6  -3   5   23.15   18.30
  -3   6 -11    6.94   29.19
  -3   6 -13  -20.59   30.33
  -3   6 -14   17.40   26.26
   6  -2   0    9.03   16.54
  -4  -2   0   14.06   12.78
   6  -2   1 1257.67   26.41
   6  -2  -1 1246.95   31.52
  -4  -2   2 1915.50   23.63
   6  -2   2 1888.00   32.61
   6  -4   3   93.59   18.53
   6  -4   4  972.93   26.80
   6  -2   4 1019.22   29.12
   6  -4   5  877.72   25.83
   6  -4   6   60.20   20.47
  -2   6 -12   15.20   31.77
  -4   6 -12    6.04   33.44
  -2   6 -13   36.07   28.42
  -4   6 -13   37.14   30.58
  -4   6 -14   41.53   26.47
  -4   6 -15    3.29   23.39
  -4   6 -16   20.14   23.87
  -5  -1   0  599.15   17.95
   6  -1   0  594.06   20.86
   6  -1  -1  881.20   22.76
  -5  -1  -1  807.16   23.15
   6  -1   1  855.66   23.70
  -5  -1   1  869.34   21.42
  -5  -1  -2 1256.31   27.78
   6  -1  -2 1304.94   26.40
  -5  -1   2 1244.71   31.71
   6  -1  -3  104.37   17.62
   6  -5   3  107.59   25.67
   6  -5   4  669.84   25.94
   6  -5   5  684.18   23.73
   6  -5   6  144.53   18.82
   6  -5   7  320.36   22.62
  -5   6  -9   61.37   50.78
  -5   6 -11  193.38   43.15
  -5   6 -12   96.57   39.99
  -5   6 -13   15.73   31.01
  -5   6 -14   22.22   28.58
  -5   6 -15   12.52   27.78
  -5   6 -16   27.62   22.25
  -6   0   0 1018.31   26.80
   6   0   0 1007.92   23.72
  -6   0   1  686.63   32.86
  -6   0  -1  670.50   24.24
   6   0  -1  652.73   18.11
  -6   0  -2  594.96   23.25
   6   0  -2  636.73   19.05
   6   0  -3 1065.22   23.41
  -6   0  -3 1048.26   28.83
   6   0  -4  100.35   15.75
  -6   0  -4   66.29   16.84
   6  -6   4   83.52   27.42
   6   0  -5  415.33   24.63
  -6   0  -5  307.05   20.67
   6  -6   6  263.75   20.89
  -6   0  -6  316.22   22.90
   6  -6   7  232.79   19.85
   6  -6   8   47.63   20.69
  -6   6  -9  221.05   57.41
  -6   6 -11  189.94   45.62
  -6   6 -12   66.21   39.62
  -6   6 -13    2.28   31.78
  -6   6 -14    9.53   29.88
  -6   6 -15   16.90   29.07
  -6   6 -16    6.28   25.03
  -7   1   0    9.26   35.72
   6   1  -1  790.86   23.82
  -7   1  -1  859.19   35.46
   6   1  -2  554.63   19.68
  -7   1  -2  593.48   28.77
  -7   1  -3  117.29   23.68
   6   1  -3  108.85   14.92
   6   1  -4  613.05   16.99
  -7   1  -4  561.10   27.83
  -7   1  -5  934.82   32.43
   6  -7   6    7.65   24.81
   1  -7   6   -0.95   21.40
  -7   1  -6    6.73   20.27
   6   1  -6   13.81   13.68
   1  -7   7  277.11   13.19
  -7   1  -8  403.74   25.45
   6  -7   8  541.72   25.64
  -7   1  -9   50.47   24.16
   6  -7   9   50.45   21.28
  -7   6  -9   15.65   51.93
   6  -7  10   92.78   24.55
  -7   6 -10   49.03   48.89
  -7   1 -10   60.04   24.05
  -7   1 -11  177.82   30.22
  -7   6 -12   26.40   40.89
  -7   6 -13   19.12   34.67
  -7   6 -14    2.88   29.85
  -8   2  -2   57.28   33.65
  -8   2  -4   41.41   28.24
   6   2  -4  106.16   14.93
  -8   2  -5   76.85   25.91
   6   2  -5   73.43   13.19
  -8   2  -6 1021.94   37.30
   6   2  -6  991.06   18.40
   6  -8   7   56.25   25.70
   6   2  -7   64.84   10.54
   2  -8   7   48.07   15.75
   6   2  -8   26.36   10.01
  -8   2  -8   38.59   21.64
   2  -8   8   45.50   13.47
   6  -8   8   39.85   20.85
  -8   2  -9  627.96   32.57
   6   2  -9  550.72   18.43
  -8   6 -10   47.21   52.94
  -8   2 -10   -2.22   22.64
   6  -8  10   18.86   20.09
  -8   6 -11   50.35   51.33
  -9   3  -3  184.24   58.40
  -9   3  -4  466.55   50.18
  -9   3  -5  216.60   41.08
  -9   3  -8  130.13   27.67
  -9   3  -9   78.28   27.63
  -9   6  -9  106.12   73.63
   6  -9   9  110.18   21.95
   3  -9   9   80.79   17.18
   3  -9  10  175.81   20.44
  -9   6 -10  166.13   50.41
   6  -9  10  245.33   23.82
   6  -9  11  149.97   25.35
 -10   4  -5  267.13   67.73
 -10   4  -8  148.73   37.73
   6 -10   9   23.16   23.10
   4 -10   9   31.54   16.27
   6 -10  10  189.42   28.53
   4 -10  10  276.01   22.00
   6 -10  11  180.64   22.57
   6 -11  10   52.22   20.07
  -4  -3   0    7.24   15.42
   7  -3   0   25.53   19.04
   7  -3   1  713.49   25.76
   7  -3   2 1022.17   28.82
  -4  -3   3  295.33   14.38
  -3  -4   3  254.76   11.46
   7  -4   4  369.00   23.65
  -3  -4   4  360.40   10.62
   7  -4   5  355.53   23.48
   7  -3   5  380.32   25.75
   7  -3   6   77.34   23.82
   7  -4   6  102.93   21.11
  -4   7 -14   18.77   54.99
  -4   7 -15   -9.82   46.33
   7  -2   0  431.35   22.40
  -5  -2   0  424.50   18.24
  -5  -2  -1 1504.90   31.05
   7  -2  -1 1549.04   33.03
   7  -2   1 1547.22   33.38
   7  -2   2 1095.19   29.25
   7  -2  -2 1003.28   31.45
   7  -2   3  202.68   23.22
   7  -5   4  877.58   30.21
   7  -5   5 1194.13   33.06
   7  -5   6  323.77   23.72
  -5   7 -13   41.34   60.02
  -5   7 -14    5.81   43.15
  -5   7 -15    0.15   36.03
  -6  -1   0   44.48   16.19
   7  -1   0   36.76   16.50
  -6  -1  -1  827.38   24.61
   7  -1   1  783.67   24.21
  -6  -1   1  859.00   24.58
   7  -1  -2  588.94   22.81
  -6  -1   2  550.44   33.33
  -6  -1  -2  618.28   23.86
   7  -1   3   86.17   22.10
  -6  -1  -3  108.97   23.13
   7  -1  -3   82.33   17.81
  -6  -1  -4  445.99   25.79
  -6  -1  -6   20.44   20.57
   7  -6   6    8.47   19.82
   7  -6   7  288.05   23.96
   7  -6   9   43.63   23.56
  -6   7 -12    7.02   67.07
  -6   7 -13  -24.94   56.83
  -6   7 -14    0.18   41.19
  -6   7 -15   -4.79   37.99
  -6   7 -16   19.08   35.95
  -7   0   0  257.29   27.10
   7   0   0  251.40   20.52
   7   0   1  771.91   28.21
  -7   0   1  700.52   43.10
  -7   0  -2 1818.62   38.23
   7   0  -2 1958.95   30.82
   7   0  -3  304.00   17.13
  -7   0  -3  309.69   22.59
  -7   0  -4 1237.81   34.51
   7   0  -4 1105.40   26.33
  -7   0  -5  788.37   30.97
  -7   0  -6  443.37   27.71
   7  -7   7  412.70   26.61
  -7   0  -7  400.23   26.13
  -7   0  -8  795.92   35.62
   7  -7   9  108.30   24.13
  -7   7 -12   28.02   73.17
  -7   7 -13   31.04   53.84
  -7   7 -14   26.65   42.79
  -7   7 -15    3.32   43.34
   7   1  -1  259.72   20.94
  -8   1  -1  353.39   35.67
   7   1  -2   65.34   16.08
  -8   1  -2   96.14   25.24
  -8   1  -3  595.89   33.74
  -8   1  -4  210.34   26.58
  -8   1  -5  101.28   25.27
   7   1  -5   95.42   13.65
   7   1  -6  440.07   17.50
  -8   1  -6  332.84   25.88
  -8   1  -7  119.60   24.71
   7   1  -7  176.00   16.52
   1  -8   8   50.64   12.31
   7  -8   8   64.72   22.70
  -8   1  -8   53.20   22.29
  -8   1  -9  192.11   25.26
   7  -8   9  204.51   23.85
   7  -8  10   45.23   22.28
   7  -8  11   66.31   28.06
  -8   7 -12  110.37   75.29
  -8   7 -13  -11.38   54.74
  -9   2  -2  296.51   41.88
  -9   2  -3  -12.69   37.43
  -9   2  -4  376.23   35.88
   7   2  -5  352.50   18.95
  -9   2  -5  352.59   35.59
   7   2  -6    9.68   14.59
  -9   2  -6    4.62   27.28
   7   2  -7  339.63   16.38
   7  -9   8  192.06   29.80
   7   2  -8  212.56   14.17
   7  -9   9  -10.13   22.64
   7   2  -9    6.72   13.31
   2  -9   9  -10.04   14.76
   7   2 -10  207.97   15.74
   7  -9  10  162.32   24.99
   7  -9  11  119.38   25.76
 -10   3  -3   40.19   70.52
 -10   3  -4  261.92   45.43
 -10   3  -5  154.13   48.79
 -10   3  -6   26.43   35.81
 -10   3  -7   75.68   36.67
   7 -10   9   40.78   27.79
   3 -10   9   29.77   14.05
   7 -10  10   85.00   27.42
   7 -10  11   56.91   24.17
   7 -10  12   45.02   26.62
 -11   4  -5   88.31   83.14
   7 -11  10   77.60   24.73
   7 -11  11   64.61   22.64
   8  -4   1  954.37   33.20
  -4  -4   2  952.84   21.43
   8  -4   3  288.42   22.76
  -4  -4   3  311.76   13.63
   8  -4   4 1187.40   34.09
  -4  -4   4 1203.78   20.40
   8  -4   5 1479.26   36.43
   8  -4   6  157.79   25.81
  -5  -3   0  701.31   24.98
   8  -3   0  751.01   29.54
  -5  -3  -1  253.88   23.78
   8  -3   1  266.69   23.36
   8  -3  -1  305.78   24.49
  -5  -3  -2  110.94   25.50
   8  -3   2  156.68   23.04
   8  -5   2   94.80   21.56
   8  -3   3  608.87   27.50
  -5  -3   3  558.20   19.03
   8  -5   4   90.16   20.72
  -3  -5   4   89.12   11.11
   8  -3   5  170.97   23.08
   8  -5   5  151.75   23.84
   8  -5   7   77.01   24.03
   8  -5   8   52.33   25.93
   8  -2   0 1944.97   37.55
  -6  -2   0 1949.40   33.41
   8  -2  -1   -1.73   20.69
  -6  -2  -1    7.76   16.31
   8  -2   1   -2.35   20.23
   8  -2   2  104.00   25.40
  -6  -2   2   39.06   17.89
  -6  -2  -2   78.38   20.87
   8  -2  -2   47.25   21.56
   8  -2   3 1224.07   35.38
  -6  -2  -4   58.54   22.31
   8  -2   4   59.96   24.47
   8  -6   4   50.73   23.75
  -6  -2  -5  105.80   24.83
   8  -6   5  123.58   22.71
   8  -6   6 1012.31   34.04
   8  -6   7   48.01   26.97
   8  -6   8   59.16   23.57
   8  -6   9  553.40   32.15
  -7  -1   0  432.47   25.02
  -7  -1  -1  289.27   22.09
   8  -1  -1  372.17   23.28
  -7  -1   1  371.22   28.10
   8  -1   1  292.59   22.91
   8  -1   2   79.17   20.56
   8  -1  -2   99.25   17.42
   8  -1  -3  602.93   25.38
  -7  -1  -3  637.12   29.49
  -7  -1  -4  139.70   25.45
   8  -1  -4  222.37   24.39
  -7  -1  -5  120.49   24.36
   8  -7   5   99.43   28.55
   8  -7   6  376.05   29.23
  -7  -1  -6  354.28   30.47
  -7  -1  -7   68.50   27.47
   8  -7   7   96.63   25.46
   8  -7   8   71.26   23.80
   8  -7  10    3.62   24.44
  -8   0   0  410.00   34.66
   8   0   1   12.96   21.34
  -8   0  -1    0.32   23.64
   8   0  -1    6.16   16.96
   8   0  -2   22.47   21.31
  -8   0  -2    2.87   21.94
  -8   0  -3  458.55   29.87
   8   0  -3  499.82   20.65
  -8   0  -4   21.21   23.17
  -8   0  -5  112.41   25.58
   8   0  -6  234.38   21.96
  -8   0  -6  161.48   26.91
  -8   0  -7   27.65   24.99
   8  -8   7   20.19   26.73
   0  -8   7   31.06    9.59
  -8   0  -8   30.14   26.41
  -8   0  -9  380.34   38.83
   8  -8   9  419.61   30.14
   8  -8  10    3.54   23.35
   8  -8  11   -8.08   27.54
  -9   1  -1  470.43   37.92
  -9   1  -2  882.63   46.51
   8   1  -3  234.56   18.35
  -9   1  -3  292.89   36.18
  -9   1  -4  726.85   37.29
  -9   1  -5  517.19   33.68
   8   1  -5  365.48   18.73
  -9   1  -6  225.60   27.50
   8   1  -6  204.14   15.74
  -9   1  -7  293.02   31.30
   8   1  -7  337.64   17.83
   8   1  -8  503.39   22.37
  -9   1  -8  438.02   32.82
   8  -9   8  420.39   38.28
   8  -9   9   71.60   24.66
   8  -9  10  198.41   28.59
   8  -9  11  168.68   28.53
 -10   2  -2  178.24   60.23
 -10   2  -3  205.28   48.42
 -10   2  -4  116.13   45.84
   8   2  -5  208.16   21.26
 -10   2  -5  110.97   35.93
   8   2  -6   92.44   17.75
 -10   2  -6  111.71   33.20
 -10   2  -7   61.91   30.54
   8   2  -7  102.52   15.60
   8   2  -8  158.61   17.03
   8   2  -9   71.06   16.40
   8 -10   9   79.18   33.52
   8 -10  10   73.59   27.12
   8 -10  11   61.24   26.34
   8 -10  12   15.69   25.11
 -11   3  -4   32.24   63.46
 -11   3  -5   53.35   50.03
   8 -11  10   -4.65   29.01
   8 -11  11    4.26   25.32
   9  -4   1  122.52   22.41
   9  -4   2  346.75   26.63
  -5  -4   2  324.65   18.07
   9  -4   3  372.62   26.87
  -4  -5   3  401.53   18.12
  -4  -5   4  176.65   12.52
   9  -5   4  176.11   26.33
   9  -4   4  177.79   22.17
  -5  -4   4  151.65   21.05
   9  -5   5  139.48   25.46
   9  -4   5  212.15   28.58
   9  -5   6  224.76   28.60
   9  -5   7   63.27   27.43
   9  -4   7   72.73   27.10
   9  -5   8  154.08   29.15
   9  -3   0  344.49   25.51
   9  -3   1  875.89   31.26
  -6  -3   1  695.32   22.65
  -6  -3  -1  810.44   31.54
   9  -3  -1  653.03   28.37
   9  -3   2  668.35   30.97
  -6  -3   2  845.94   24.46
  -6  -3   3  280.45   25.12
   9  -3   4  358.75   28.83
  -3  -6   5  229.47    9.50
   9  -6   5  316.53   27.75
   9  -3   6  272.65   32.86
   9  -6   6  271.62   26.42
   9  -6   7  308.36   27.91
   9  -6   8  245.09   28.44
   9  -6   9  107.23   27.57
   9  -2   0   18.09   21.60
   9  -2  -1  629.57   26.93
  -7  -2  -1  731.16   27.79
   9  -2   1  682.70   29.70
  -7  -2   1  773.02   26.29
   9  -2  -2  595.26   29.12
  -7  -2  -2  618.51   28.38
   9  -2   2  479.70   30.40
  -7  -2   2  522.36   31.34
  -7  -2  -3   19.10   27.36
   9  -2   3   -7.21   24.27
   9  -2  -3   -3.21   20.11
  -7  -2  -4  371.01   32.62
   9  -7   6   -1.60   26.71
   9  -7   7  299.90   27.99
   9  -7   8  240.39   28.01
   9  -7   9   -3.34   24.23
   9  -1   0  213.53   25.50
  -8  -1  -1  919.52   31.96
   9  -1  -1  977.74   27.52
  -8  -1   1  771.31   39.30
   9  -1   1  838.06   32.39
  -8  -1  -2  713.92   29.81
   9  -1  -2  737.06   27.61
   9  -1  -3  361.45   23.69
  -8  -1  -3  364.77   28.19
  -8  -1  -4  871.56   36.15
  -8  -1  -5  445.65   32.02
  -8  -1  -6  199.64   29.48
  -8  -1  -7  299.50   31.88
   9  -8   8  269.09   28.67
   9  -8  10  187.18   26.72
  -9   0  -1   72.82   31.81
   9   0  -1   42.51   18.58
  -9   0  -2    1.03   27.18
  -9   0  -3  393.97   31.48
   9   0  -3  393.26   24.05
  -9   0  -4    2.65   27.07
   9   0  -4   26.10   18.11
  -9   0  -5   16.45   28.15
   9   0  -5   30.06   19.83
   9   0  -6  578.72   23.54
  -9   0  -6  538.38   36.28
  -9   0  -7   41.48   26.79
   9  -9   8   65.36   35.16
   9  -9   9  221.61   32.53
   9  -9  10   27.42   28.43
 -10   1  -1  194.35   55.31
   9   1  -2  254.26   24.47
 -10   1  -2  300.83   46.76
 -10   1  -3    3.08   34.73
   9   1  -3   12.12   18.73
   9   1  -4  151.55   19.01
 -10   1  -4  182.72   36.06
   9   1  -5  247.98   19.65
 -10   1  -5  186.31   34.97
 -10   1  -6    3.35   32.23
   9   1  -6  -10.60   16.48
   9   1  -7  189.29   19.08
   9 -10   9   -3.92   36.22
 -11   2  -3   64.85   47.43
 -11   2  -4  123.70   48.83
   9   2  -7   65.08   18.93
   9   2  -8  142.18   20.97
  -5  -5   1   31.60   20.91
  10  -5   2   62.97   23.67
  -5  -5   2   76.91   16.86
  -5  -5   3 1011.02   21.46
  10  -5   4   70.94   24.04
  -5  -5   4   58.56   17.00
  10  -5   5   28.23   26.36
  10  -5   6  693.74   36.20
  10  -5   7   18.61   25.45
  -6  -4   0   40.97   22.74
  10  -4   0   59.45   21.29
  10  -4   1  633.13   29.30
  -6  -4   1  703.12   23.65
  -6  -4   2  541.82   21.18
  10  -4   2  575.47   33.42
  10  -6   3   79.94   26.00
  -4  -6   3   81.60   15.60
  10  -4   3  144.52   27.50
  -6  -4   3  131.64   18.73
  10  -6   4  504.05   30.96
  -4  -6   4  441.63   14.96
  10  -4   4  497.54   31.71
  10  -6   5  287.55   30.01
  -4  -6   5  252.40   14.15
  10  -6   6   46.48   26.04
  10  -4   6   48.85   28.59
  10  -4   7  376.88   34.81
  10  -6   7  482.67   33.45
  10  -3   0   40.87   21.65
  -7  -3   0   59.68   19.62
  -7  -3   1  209.72   19.97
  10  -3   1  241.30   28.85
  -7  -3  -1  163.28   22.13
  10  -3   2  201.08   25.96
  -7  -3   2  257.68   24.47
  -7  -3   3   22.83   24.19
  10  -3   3   15.84   27.45
  -7  -3  -3    4.97   27.42
  -7  -3  -4  321.69   36.27
  10  -3   4  425.17   34.67
  10  -3   5  150.50   30.94
  -3  -7   5   93.81   10.91
  10  -7   6   28.60   25.51
  10  -7   7   67.51   26.93
  10  -2   0   24.17   21.72
  -8  -2   0   21.91   21.20
  10  -2  -1   96.27   23.47
  10  -2   1  104.45   24.25
  -8  -2   1  105.26   22.80
  10  -2  -2  265.47   25.28
  -8  -2  -2  260.23   28.69
  -8  -2   2  173.07   29.84
  10  -2   2  192.66   27.99
  10  -2  -3  254.39   25.48
  -8  -2  -3  243.17   29.08
  10  -2   4  163.49   31.53
  -8  -2  -4  160.49   26.07
  -8  -2  -5  163.32   35.81
  10  -8   6   93.11   32.88
  -8  -2  -6   92.16   35.13
  10  -8   7   82.32   31.49
  10  -1   0   13.22   23.09
  -9  -1   0   26.88   31.71
  10  -1   1  206.89   27.47
  10  -1  -1  244.23   24.80
  -9  -1   1  181.77   37.31
  -9  -1  -2  285.84   29.53
  10  -1   2  175.98   28.26
  -9  -1  -3   10.23   26.38
  10  -1  -3    6.79   23.84
  -9  -1  -4  270.03   30.35
  10  -1  -4  187.79   23.03
  10  -1  -5  306.69   26.73
  -9  -1  -5  283.11   32.76
  -9  -1  -6   12.80   28.65
  10   0   0  556.70   32.23
 -10   0   0  595.63   56.77
  10   0  -2   48.69   20.41
 -10   0  -2   35.76   31.22
  10   0  -3  377.40   24.09
 -10   0  -3  340.30   35.14
  10   0  -4    5.32   21.73
 -10   0  -4    7.13   31.90
 -10   0  -5   16.94   30.86
  10   0  -5   58.53   20.64
  10   0  -6  783.09   29.72
  10   0  -7   13.70   22.60
 -11   1  -2  194.49   45.41
 -11   1  -3  134.43   46.84
  10   1  -3   53.05   23.30
  10   1  -4  312.90   24.54
 -11   1  -4  297.83   41.24
  10   1  -5  181.84   22.83
  10   1  -6   38.92   20.98
  10   1  -7  210.16   24.10
  10   1  -8  163.12   29.79
  11  -5   2   91.57   25.64
  -6  -5   2  116.39   17.19
  -5  -6   2   59.54   20.18
  11  -5   3  158.03   27.86
  -5  -6   3  141.96   16.30
  -5  -6   4  301.98   16.20
  -6  -5   4  316.50   23.57
  -5  -6   5   17.33   20.41
  11  -4   0    1.25   22.85
  -7  -4   0    2.89   19.79
  -7  -4   1  269.05   20.16
  11  -4   1  237.29   28.10
  -7  -4  -1  245.37   30.55
  11  -4   2  108.33   27.02
  -7  -4  -2  124.20   30.10
  11  -4   3   15.57   25.38
  -7  -4   3   11.21   22.09
  -4  -7   4  185.73   15.50
  11  -4   4  244.63   32.60
  -4  -7   5  106.70   12.15
  -8  -3   0 1349.20   34.14
  11  -3   0 1153.93   38.71
  11  -3   1    1.29   24.02
  11  -3  -1    9.32   21.68
  -8  -3  -1    9.44   22.05
  -8  -3   1    1.67   21.36
  11  -3  -2  -11.32   24.27
  11  -3   2    4.15   24.56
  -8  -3   2    5.72   27.84
  -8  -3  -2   26.59   25.68
  -8  -3   3 1015.02   54.31
  11  -3   3 1004.87   42.54
  11  -3   4    6.69   28.14
  -8  -3  -4    3.36   30.55
  -3  -8   5   -5.63   12.96
  11  -2   0  104.04   26.14
  -9  -2   0   92.10   29.03
  -9  -2  -1  201.48   26.47
  11  -2  -1  172.85   26.09
  -9  -2   1  204.14   33.03
  11  -2   1  184.26   30.11
  -9  -2   2   68.97   47.46
  -9  -2  -2  102.88   24.68
  11  -2   2   53.21   26.66
  11  -2   3  104.54   31.05
  11  -2  -3  155.40   25.54
  -9  -2  -4  169.36   31.43
  -9  -2  -5   65.62   33.06
 -10  -1   0   77.22   37.78
  11  -1   0   65.69   23.78
  11  -1   1  347.29   31.66
 -10  -1  -1  308.41   33.52
  11  -1  -2  301.87   27.81
 -10  -1  -2  350.51   33.69
  11  -1  -3  129.38   25.13
 -10  -1  -4  249.84   35.14
  11  -1  -4  387.67   28.49
  11  -1  -5  372.32   30.61
 -11   0  -1    6.21   39.36
  11   0  -1    2.04   23.89
 -11   0  -2   11.21   40.16
  11   0  -2   -6.64   22.28
  11   0  -3  134.06   22.35
 -11   0  -3  173.05   35.97
  11   0  -4   15.96   22.55
  11   0  -5   17.90   22.50
  11   0  -6  157.27   24.80
  11   0  -7   41.94   26.07
  11   1  -5   22.47   22.11
  11   1  -6  105.62   25.54
  -6  -6   1   64.60   24.04
  -6  -6   3  316.43   18.91
  -6  -6   4  103.74   21.41
  -6  -6   5   25.02   32.33
  -7  -5   0   43.93   23.52
  -7  -5   1  547.75   27.36
  -7  -5  -1  461.94   38.06
  -7  -5   2  402.38   21.70
  -5  -7   3   50.68   18.40
  -7  -5   3   89.31   21.41
  -5  -7   4  235.79   16.88
  -7  -5   4  138.98   31.66
  -8  -4   0    2.26   20.42
  12  -4   0    2.76   25.03
  -8  -4   1  234.43   23.17
  -8  -4  -1  238.20   27.23
  -8  -4  -2  101.41   26.46
  -8  -4   2  174.49   25.70
  -8  -4   3    9.94   33.00
  -8  -4  -3   23.60   31.94
  12  -3   0   -6.15   26.92
  -9  -3   0    1.05   23.17
  -9  -3  -1  135.35   25.11
  12  -3  -1  147.05   30.88
  12  -3   1  117.36   30.08
  -9  -3   1   80.14   24.16
  -9  -3  -2  166.48   27.62
  12  -3  -2   98.75   25.78
  -9  -3   2  146.49   34.68
  -9  -3  -3   36.73   29.72
  -9  -3  -4  120.63   36.59
 -10  -2   0   13.21   30.94
  12  -2   0    3.30   26.96
  12  -2   1  223.85   32.43
 -10  -2   1  119.31   33.66
 -10  -2  -2  216.65   31.12
  12  -2  -2  125.17   25.80
 -10  -2  -3   42.99   30.88
  12  -2  -3   47.29   26.87
 -11  -1   0   96.07   47.44
  12  -1   0   57.01   29.12
 -11  -1  -1   16.10   38.98
  12  -1  -1   13.73   25.92
  12  -1  -2   16.36   26.82
 -11  -1  -2    7.27   31.66
  12  -1  -3   43.65   27.06
  12  -1  -4   74.92   32.76
  12  -1  -5    0.24   26.86
 -12   0  -1  206.12   64.69
  12   0  -2  167.12   29.20
  12   0  -3  118.69   26.41
  12   0  -4  152.30   25.84
  12   0  -5  215.33   28.73
  12   0  -6   34.04   28.18
  -7  -6   1   37.85   22.11
  -6  -7   2    5.79   20.64
  -7  -6   2    7.41   18.75
  -7  -6   3  249.52   23.90
  -6  -7   3  235.48   23.03
  -8  -5   0  301.38   26.14
  -8  -5   1   94.23   21.59
  -8  -5  -1  135.06   29.69
  -8  -5   2  101.23   22.26
  -8  -5   3  169.54   29.41
  -9  -4   0   15.26   23.81
  -9  -4  -1  253.44   29.96
  -9  -4   1  293.76   27.62
  -9  -4  -2  180.49   31.00
  -9  -4   2  124.22   34.09
  -9  -4   3   -2.98   50.52
  -9  -4  -3   38.25   34.65
 -10  -3   0   44.54   26.14
 -10  -3   1  138.42   35.40
 -10  -3  -1  180.97   28.36
 -10  -3  -2  113.73   30.03
 -10  -3   2   59.63   51.30
 -10  -3  -3  126.67   30.61
 -11  -2   0  202.56   41.59
 -11  -2   1   -2.23   54.49
 -11  -2  -1   24.58   32.33
 -11  -2  -2   13.25   31.16
  13  -2  -3  231.45   33.01
  13  -1  -3    6.86   29.45
  13  -1  -4   74.71   30.01
  13  -1  -5   47.47   32.28
  13   0  -4    1.33   27.98
  13   0  -5   46.32   32.34
  -8  -6   0   89.04   27.53
  -8  -6   1   39.43   21.81
  -9  -5   0  222.97   25.37
  -9  -5  -1   44.79   28.78
  -9  -5   1   42.40   24.21
  -9  -5   2   39.46   26.10
 -10  -4   0   73.52   26.71
 -10  -4  -1   84.63   28.42
 -10  -4   1   43.89   28.80
 -10  -4  -2   13.24   28.98
 -10  -4   2   33.79   34.04
 -11  -3   0  119.68   37.09
 -11  -3   1   12.16   36.75
 -11  -3  -1   36.32   31.01
  -9  -6   0   10.13   27.17
 -10  -5   0   69.42   27.59
 -10  -5  -1   47.73   28.76
 -11  -4   0   39.90   30.52
   0   0   0    0.00    0.00


TITL Y2N11_100GPa in P-62m
REM P-62m (#189 in standard setting)
CELL 0.28520   6.478273   6.478273   7.453849  90.0000  90.0000 120.0000
ZERR    6.00   0.003680   0.003680   0.005729   0.0000   0.0000   0.0000
LATT -1
SYMM -y, x-y, z
SYMM -x+y,-x, z
SYMM  x, y,-z
SYMM -y, x-y,-z
SYMM -x+y,-x,-z
SYMM  y, x,-z
SYMM  x-y,-y,-z
SYMM -x,-x+y,-z
SYMM  y, x, z
SYMM  x-y,-y, z
SYMM -x,-x+y, z
SFAC N Y
UNIT 66.00 12.00
TREF
HKLF 4
END
_computing_structure_solution     'SHELXT 2018/2 (Sheldrick, 2018)'
;
_shelx_hkl_checksum                33596
_olex2_submission_special_instructions  'No special instructions were received'
_oxdiff_exptl_absorpt_empirical_details
;
Empirical correction (ABSPACK) includes:
- Absorption correction using spherical harmonics
- Frame scaling
;
_oxdiff_exptl_absorpt_empirical_full_max  2.692
_oxdiff_exptl_absorpt_empirical_full_min  0.476

# start Validation Reply Form
_vrf_PLAT029_Y2N11_100GPa
;
PROBLEM: _diffrn_measured_fraction_theta_full value Low .      0.776 Why?  
RESPONSE: This measurement was performed at high pressure which, due to 
the high pressure apparatus, limits the theta range. Indeed, the diamond 
anvil cell metallic body typically shadows more than 60% of the reflections.
;
# end Validation Reply Form
