# Supplementary material for: Anionic N18 Macrocycles and a Polynitrogen Double Helix in Novel Yttrium Polynitrides YN6 and Y2N11 at 100 GPa
Source: Angew Chem Int Ed Engl. 2022 Jul 13;61(34):e202207469. doi: 10.1002/anie.202207469 (PMC9546263; doi:10.1002/anie.202207469)
Supplement: Supplementary file 3 — Supporting Information [file ANIE-61-0-s001.cif]

data_YN6_100GPa
_audit_creation_date               2021-07-27
_audit_creation_method
;
Olex2 1.3
(compiled 2020.11.12 svn.r5f609507 for OlexSys, GUI svn.r6272)
;
_shelx_SHELXL_version_number       '2018/3'
_audit_contact_author_address      ?
_audit_contact_author_email        ?
_audit_contact_author_name         'Andrey Aslandukov'
_audit_contact_author_phone        ?
_publ_contact_author_id_orcid      ?
_publ_requested_journal            'Acta Cryst'
_publ_section_references
;
Dolomanov, O.V., Bourhis, L.J., Gildea, R.J, Howard, J.A.K. & Puschmann, H.
 (2009), J. Appl. Cryst. 42, 339-341.

Sheldrick, G.M. (2015). Acta Cryst. A71, 3-8.

Sheldrick, G.M. (2015). Acta Cryst. C71, 3-8.
;
_chemical_name_common              ?
_chemical_name_systematic          ?
_chemical_formula_moiety           'Y, N6'
_chemical_formula_sum              'Y N6'
_chemical_formula_weight           172.97
_chemical_melting_point            ?
_chemical_oxdiff_formula           'Y N6'
loop_
  _atom_type_symbol
  _atom_type_description
  _atom_type_scat_dispersion_real
  _atom_type_scat_dispersion_imag
  _atom_type_scat_source
 'N' 'N' -0.0032 0.0004 'International Tables Vol C Tables 4.2.6.8 and 6.1.1.4'
 'Y' 'Y' 0.0982 0.7371 'International Tables Vol C Tables 4.2.6.8 and 6.1.1.4'

_shelx_space_group_comment
;
The symmetry employed for this shelxl refinement is uniquely defined
by the following loop, which should always be used as a source of
symmetry information in preference to the above space-group names.
They are only intended as comments.
;
_space_group_crystal_system        'monoclinic'
_space_group_IT_number             12
_space_group_name_H-M_alt          'C 1 2/m 1'
_space_group_name_Hall             '-C 2y'
loop_
  _space_group_symop_operation_xyz
 'x, y, z'
 '-x, y, -z'
 'x+1/2, y+1/2, z'
 '-x+1/2, y+1/2, -z'
 '-x, -y, -z'
 'x, -y, z'
 '-x+1/2, -y+1/2, -z'
 'x+1/2, -y+1/2, z'

_cell_length_a                     9.667(3)
_cell_length_b                     8.7071(15)
_cell_length_c                     3.3592(9)
_cell_angle_alpha                  90
_cell_angle_beta                   99.52(3)
_cell_angle_gamma                  90
_cell_volume                       278.86(12)
_cell_formula_units_Z              6
_cell_measurement_reflns_used      304
_cell_measurement_temperature      293
_cell_measurement_theta_max        19.6400
_cell_measurement_theta_min        2.7390
_shelx_estimated_absorpt_T_max     ?
_shelx_estimated_absorpt_T_min     ?
_exptl_absorpt_coefficient_mu      2.823
_exptl_absorpt_correction_T_max    1.00000
_exptl_absorpt_correction_T_min    0.31361
_exptl_absorpt_correction_type     multi-scan
_exptl_absorpt_process_details
;
CrysAlisPro 1.171.40.67a (Rigaku Oxford Diffraction, 2019)
Empirical absorption correction using spherical harmonics,
 implemented in SCALE3 ABSPACK scaling algorithm.
;
_exptl_absorpt_special_details     ?
_exptl_crystal_colour              black
_exptl_crystal_colour_primary      black
_exptl_crystal_density_diffrn      6.180
_exptl_crystal_density_meas        ?
_exptl_crystal_density_method      ?
_exptl_crystal_description         block
_exptl_crystal_F_000               486
_exptl_crystal_preparation        
 'Single crystal of YN6 was obtained by laser-heating Y and molecular N2 at 100 GPa in a diamond anvil cell'
_exptl_crystal_recrystallization_method 
 'Single crystal of YN6 was obtained during laser-heating Y and molecular N2 at 100 GPa in a diamond anvil cell'
_exptl_crystal_size_max            ?
_exptl_crystal_size_mid            ?
_exptl_crystal_size_min            ?
_exptl_transmission_factor_max     ?
_exptl_transmission_factor_min     ?
_diffrn_reflns_av_R_equivalents    0.0117
_diffrn_reflns_av_unetI/netI       0.0192
_diffrn_reflns_Laue_measured_fraction_full  0.553
_diffrn_reflns_Laue_measured_fraction_max  0.305
_diffrn_reflns_limit_h_max         17
_diffrn_reflns_limit_h_min         -15
_diffrn_reflns_limit_k_max         16
_diffrn_reflns_limit_k_min         -18
_diffrn_reflns_limit_l_max         5
_diffrn_reflns_limit_l_min         -6
_diffrn_reflns_number              918
_diffrn_reflns_point_group_measured_fraction_full  0.553
_diffrn_reflns_point_group_measured_fraction_max  0.305
_diffrn_reflns_theta_full          9.853
_diffrn_reflns_theta_max           20.103
_diffrn_reflns_theta_min           1.877
_diffrn_ambient_temperature        293
_diffrn_detector                   'Hybrid Pixel Array Detector'
_diffrn_detector_area_resol_mean   13.3333
_diffrn_measured_fraction_theta_full  0.553
_diffrn_measured_fraction_theta_max  0.305
_diffrn_measurement_details
;
List of Runs (angles in degrees, time in seconds):

  # Type    Start    End  Width  t~exp~   \w     \q     \k     \f   Frames
--------------------------------------------------------------------------
  1  \w    -36.00  36.00   0.25    3.00    --    0.00   0.00   0.00  288
;
_diffrn_measurement_device         'abstract diffractometer'
_diffrn_measurement_device_type   
 'esperanto-CrysAlisPro-abstract goniometer imported esperanto images'
_diffrn_measurement_method         '\w scans'
_diffrn_orient_matrix_type        
 'CrysAlisPro convention (1999,Acta A55,543-557)'
_diffrn_orient_matrix_UB_11        0.0213745000
_diffrn_orient_matrix_UB_12        -0.0154176000
_diffrn_orient_matrix_UB_13        -0.0329010000
_diffrn_orient_matrix_UB_21        -0.0157513000
_diffrn_orient_matrix_UB_22        -0.0279847000
_diffrn_orient_matrix_UB_23        -0.0029311000
_diffrn_orient_matrix_UB_31        -0.0135221000
_diffrn_orient_matrix_UB_32        0.0073242000
_diffrn_orient_matrix_UB_33        -0.0797807000
_diffrn_radiation_monochromator    synchrotron
_diffrn_radiation_probe            x-ray
_diffrn_radiation_type             synchrotron
_diffrn_radiation_wavelength       0.2852
_diffrn_source                     synchrotron
_reflns_Friedel_coverage           0.000
_reflns_Friedel_fraction_full      .
_reflns_Friedel_fraction_max       .
_reflns_number_gt                  526
_reflns_number_total               648
_reflns_odcompleteness_completeness  31.20
_reflns_odcompleteness_iscentric   1
_reflns_odcompleteness_theta       20.10
_reflns_special_details
;
 Reflections were merged by SHELXL according to the crystal
 class for the calculation of statistics and refinement.
 
 _reflns_Friedel_fraction is defined as the number of unique
 Friedel pairs measured divided by the number that would be
 possible theoretically, ignoring centric projections and
 systematic absences.
;
_reflns_threshold_expression       'I > 2\s(I)'
_computing_cell_refinement         'CrysAlisPro 1.171.40.67a (Rigaku OD, 2019)'
_computing_data_collection         'CrysAlisPro 1.171.40.67a (Rigaku OD, 2019)'
_computing_data_reduction          'CrysAlisPro 1.171.40.67a (Rigaku OD, 2019)'
_computing_molecular_graphics      'Olex2 1.3 (Dolomanov et al., 2009)'
_computing_publication_material    'Olex2 1.3 (Dolomanov et al., 2009)'
_computing_structure_refinement    'SHELXL 2018/3 (Sheldrick, 2015)'
_computing_structure_solution      'SHELXT 2018/2 (Sheldrick, 2018)'
_refine_diff_density_max           2.637
_refine_diff_density_min           -2.017
_refine_diff_density_rms           0.406
_refine_ls_extinction_coef         .
_refine_ls_extinction_method       none
_refine_ls_goodness_of_fit_ref     1.023
_refine_ls_hydrogen_treatment      undef
_refine_ls_matrix_type             full
_refine_ls_number_parameters       53
_refine_ls_number_reflns           648
_refine_ls_number_restraints       0
_refine_ls_R_factor_all            0.0566
_refine_ls_R_factor_gt             0.0470
_refine_ls_restrained_S_all        1.023
_refine_ls_shift/su_max            0.000
_refine_ls_shift/su_mean           0.000
_refine_ls_structure_factor_coef   Fsqd
_refine_ls_weighting_details      
 'w=1/[\s^2^(Fo^2^)+(0.0963P)^2^] where P=(Fo^2^+2Fc^2^)/3'
_refine_ls_weighting_scheme        calc
_refine_ls_wR_factor_gt            0.1220
_refine_ls_wR_factor_ref           0.1270
_refine_special_details            ?
_olex2_refinement_description
;
;
_atom_sites_solution_hydrogens     .
_atom_sites_solution_primary       dual
_atom_sites_solution_secondary     ?
loop_
  _atom_site_label
  _atom_site_type_symbol
  _atom_site_fract_x
  _atom_site_fract_y
  _atom_site_fract_z
  _atom_site_U_iso_or_equiv
  _atom_site_adp_type
  _atom_site_occupancy
  _atom_site_site_symmetry_order
  _atom_site_calc_flag
  _atom_site_refinement_flags_posn
  _atom_site_refinement_flags_adp
  _atom_site_refinement_flags_occupancy
  _atom_site_disorder_assembly
  _atom_site_disorder_group
 Y1 Y 0.000000 0.000000 0.000000 0.00990(19) Uani 1 4 d S T P . .
 Y2 Y 0.34719(6) 0.000000 0.28733(18) 0.00991(16) Uani 1 2 d S T P . .
 N1 N 0.1516(6) 0.000000 0.5598(16) 0.0105(12) Uani 1 2 d S T P . .
 N2 N 0.3011(4) 0.3817(3) 0.1879(12) 0.0096(8) Uani 1 1 d . . . . .
 N3 N 0.3391(4) 0.2562(4) 0.3655(12) 0.0112(9) Uani 1 1 d . . . . .
 N4 N 0.0804(5) 0.2245(3) 0.2976(12) 0.0108(8) Uani 1 1 d . . . . .
 N5 N 0.0469(5) 0.3630(3) 0.1695(12) 0.0112(8) Uani 1 1 d . . . . .

loop_
  _atom_site_aniso_label
  _atom_site_aniso_U_11
  _atom_site_aniso_U_22
  _atom_site_aniso_U_33
  _atom_site_aniso_U_23
  _atom_site_aniso_U_13
  _atom_site_aniso_U_12
 Y1 0.0114(4) 0.0047(2) 0.0117(3) 0.000 -0.0038(3) 0.000
 Y2 0.0111(3) 0.0047(2) 0.0119(2) 0.000 -0.0039(2) 0.000
 N1 0.012(3) 0.0069(16) 0.011(2) 0.000 -0.003(2) 0.000
 N2 0.009(2) 0.0063(11) 0.0112(13) -0.0003(7) -0.0039(13) -0.0002(7)
 N3 0.010(2) 0.0070(13) 0.0148(17) 0.0000(7) -0.0028(16) 0.0004(7)
 N4 0.0108(19) 0.0062(11) 0.0132(15) 0.0002(7) -0.0046(14) 0.0020(7)
 N5 0.012(2) 0.0068(12) 0.0129(15) 0.0005(7) -0.0032(14) -0.0012(8)

_geom_special_details
;
 All esds (except the esd in the dihedral angle between two l.s. planes)
 are estimated using the full covariance matrix.  The cell esds are taken
 into account individually in the estimation of esds in distances, angles
 and torsion angles; correlations between esds in cell parameters are only
 used when they are defined by crystal symmetry.  An approximate (isotropic)
 treatment of cell esds is used for estimating esds involving l.s. planes.
;
loop_
  _geom_bond_atom_site_label_1
  _geom_bond_atom_site_label_2
  _geom_bond_distance
  _geom_bond_site_symmetry_2
  _geom_bond_publ_flag
 N1 N2 1.364(4) 7_556 ?
 N1 N2 1.364(4) 4_546 ?
 N2 N3 1.270(5) . ?
 N3 N4 1.274(5) 7_556 ?
 N4 N5 1.303(4) . ?
 N5 N5 1.333(6) 2 ?

loop_
  _geom_angle_atom_site_label_1
  _geom_angle_atom_site_label_2
  _geom_angle_atom_site_label_3
  _geom_angle
  _geom_angle_site_symmetry_1
  _geom_angle_site_symmetry_3
  _geom_angle_publ_flag
 N2 N1 N2 98.1(4) 7_556 4_546 ?
 N3 N2 N1 108.5(3) . 7_556 ?
 N2 N3 N4 113.0(3) . 7_556 ?
 N3 N4 N5 104.7(3) 7_556 . ?
 N4 N5 N5 112.3(2) . 2 ?

loop_
  _geom_torsion_atom_site_label_1
  _geom_torsion_atom_site_label_2
  _geom_torsion_atom_site_label_3
  _geom_torsion_atom_site_label_4
  _geom_torsion
  _geom_torsion_site_symmetry_1
  _geom_torsion_site_symmetry_2
  _geom_torsion_site_symmetry_3
  _geom_torsion_site_symmetry_4
  _geom_torsion_publ_flag
 N1 N2 N3 N4 -6.2(7) 7_556 . . 7_556 ?
 N3 N4 N5 N5 -175.1(6) 7_556 . . 2 ?

_shelx_res_file
;
TITL YN6_100GPa_a.res in C2/m
    YN6_100GPa.res
    created by SHELXL-2018/3 at 12:07:18 on 27-Jul-2021
REM Old TITL aan15_s5_mC_mask1 in C2/m
REM SHELXT solution in C2/m: R1 0.064, Rweak 0.004, Alpha 0.037
REM <I/s> 0.000 for 0 systematic absences, Orientation as input
REM Formula found by SHELXT: Y N6
CELL 0.2852 9.6671 8.7071 3.3592 90 99.519 90
ZERR 6 0.0028 0.0015 0.0009 0 0.027 0
LATT 7
SYMM -X,+Y,-Z
SFAC N Y
DISP N -0.0032 0.0004 5.0279
DISP Y 0.0982 0.7371 1281.6522
UNIT 36 6

L.S. 20 0 0
PLAN  1
TEMP 19.85
CONF
CONN 0 Y1
CONN 0 Y2
list 4
MORE -1
fmap 2 53
acta
OMIT 15 3 3
OMIT 9 1 4
OMIT -5 13 6
OMIT 0 18 4
OMIT 11 1 4
OMIT 16 6 2
OMIT 1 5 0
OMIT 14 4 2
OMIT 3 1 0
OMIT 0 4 1
OMIT 3 7 4
OMIT 4 4 0
OMIT -3 3 2
OMIT 13 5 2
OMIT -1 15 4
OMIT 6 2 4
REM <olex2.extras>
REM <HklSrc "%.\\YN6_100GPa.hkl">
REM </olex2.extras>

WGHT    0.096300
FVAR       0.49867
Y1    2    0.000000    0.000000    0.000000    10.25000    0.01141    0.00472 =
         0.01165    0.00000   -0.00376    0.00000
Y2    2    0.347186    0.000000    0.287329    10.50000    0.01109    0.00472 =
         0.01191    0.00000   -0.00395    0.00000
N1    1    0.151560    0.000000    0.559770    10.50000    0.01162    0.00692 =
         0.01115    0.00000   -0.00313    0.00000
N2    1    0.301099    0.381718    0.187881    11.00000    0.00944    0.00625 =
         0.01123   -0.00027   -0.00386   -0.00024
N3    1    0.339058    0.256157    0.365533    11.00000    0.01014    0.00703 =
         0.01478   -0.00004   -0.00277    0.00043
N4    1    0.080434    0.224514    0.297593    11.00000    0.01083    0.00625 =
         0.01317    0.00022   -0.00464    0.00200
N5    1    0.046854    0.362968    0.169490    11.00000    0.01201    0.00677 =
         0.01293    0.00047   -0.00325   -0.00122
HKLF 4


REM  YN6_100GPa_a.res in C2/m
REM wR2 = 0.1270, GooF = S = 1.023, Restrained GooF = 1.023 for all data
REM R1 = 0.0470 for 526 Fo > 4sig(Fo) and 0.0566 for all 648 data
REM 53 parameters refined using 0 restraints

END

WGHT      0.0963      0.0000

REM Highest difference peak  2.637,  deepest hole -2.017,  1-sigma level  0.406
Q1    1   0.0660  0.0000 -0.1921  10.50000  0.05    2.64
;
_shelx_res_checksum                43729
_shelx_hkl_file
;
   0  -2   0 4066.21    7.66
   0   2  -1  504.70    2.28
   0  -2   1  501.04    2.46
   0  -4   0 9301.21   16.27
   0  -4   1  342.03    4.15
   0   4  -1  348.57    4.56
   0   4  -2   86.33    3.28
   0  -4   2   97.00    3.58
   0   4  -4  696.87    5.05
   0   4  -5  135.62    3.99
   0   4  -6    1.01    2.98
   0   6   0 3587.88   12.71
   0  -6   0 3573.36   13.89
   0  -6   1  261.85    5.80
   0   6  -1  248.28    6.58
   0  -6   2   83.81    4.93
   0   6  -2   83.71    5.87
   0   6  -3  570.25    5.87
   0   6  -4  616.58    5.38
   0   6  -5   27.60    4.11
   0   6  -6    9.10    3.96
   0  -8   0 8402.19   23.12
   0   8  -2  357.94    8.22
   0  -8   2  347.16    7.84
   0   8  -3  634.41    8.05
   0   8  -4  280.01    7.26
   0   8  -5    5.27    5.30
   0 -10   3  562.64    9.11
   0  10  -4  511.07    8.36
   0  10  -5   24.09    6.17
   0 -12   1   -0.07   10.10
   0 -12   2    9.04    9.02
   0 -12   3  845.28   13.63
   0 -12   4  252.54    9.13
   0 -12   5   38.86   11.93
   0 -14   4  295.01   10.71
   0 -16   2   42.31   13.77
   0 -16   4  131.31   13.43
   0 -18   4  286.34   20.35
  -1  -1  -1    9.52    1.77
   1   3  -2 1725.70    5.93
   1   3  -1 7937.22   11.01
  -1  -3   1 7931.75   11.14
  -1  -3   0   17.27    2.23
  -1  -3  -1  160.09    3.94
   1  -3   1  149.88    3.27
   1   3   1  162.07    3.77
  -1   3  -2 3116.22    6.62
   1  -3   2 3118.57    5.79
  -1   3  -3  400.75    2.87
  -1   3  -4  127.05    2.96
   1   5  -6    0.74    4.32
   1   5  -4  328.67    5.41
  -1  -5   3  363.67    6.39
   1   5  -3  359.43    5.58
  -1  -5   2  894.63    6.23
   1   5  -2  879.74    6.17
  -1  -5   1 5446.14   13.99
   1   5  -1 5440.74   12.12
  -1  -5   0  178.67    4.70
  -1  -5  -1  594.17    7.35
   1   5   1  599.37    6.97
  -1   5  -2 2033.69    7.98
  -1   5  -3  844.76    5.65
  -1   5  -4   91.64    4.12
   1   7  -6    9.07    4.31
   1   7  -5  422.88    6.23
   1   7  -4  480.05    7.09
   1   7  -3  164.60    5.66
  -1  -7   2  814.91    8.32
   1   7  -2  818.23    7.40
  -1  -7   1 2220.40   10.72
   1   7  -1 2203.16   12.09
  -1  -7   0  247.07    6.54
   1  -7   1   -2.78    6.62
  -1   7  -3  354.58    6.25
   1  -7   3  354.79    5.31
   1   9  -6   17.34    5.88
   1   9  -5  284.98    7.93
   1   9  -4  416.79    8.52
   1   9  -3  141.40    8.39
  -1  -9   2  189.65    7.56
   1   9  -2  191.83    8.75
   1   9   0   68.69    8.48
  -1  -9   0   67.85    7.24
   1  -9   1   25.49    7.36
   1  -9   3  511.17    9.09
   1  11  -5  205.81    8.32
  -1 -11   4  127.46    8.04
  -1 -11   3  343.75    9.02
   1  11  -2  399.63   10.47
  -1 -11   2  404.05   10.14
  -1 -11   0   -4.20    8.62
   1 -11   4   79.20    7.61
   1  13  -5   86.06    8.25
  -1 -13   4  157.39    9.52
   1  13  -4  118.27    9.86
   1  13  -3   92.91   10.55
  -1 -13   3   85.94   10.65
   1  13  -2  234.38   10.84
  -1 -13   2  260.02   11.82
   1 -13   4   48.83    8.97
  -1 -15   4  205.69   12.37
  -1 -15   3   41.94   13.91
   1 -15   4   55.08   12.92
  -1 -17   4  140.04   15.02
  -1 -17   3   55.92   17.19
  -1 -17   2   48.25   13.46
  -2   0  -6    3.37    2.71
   2   2  -1  611.71    3.21
  -2  -2   1  603.40    3.88
   2   2   0    3.02    1.81
   2   2   1 9045.41   12.73
  -2  -2  -1 9044.24   12.02
  -2  -2  -2  561.77    5.01
  -2  -2  -3  259.07    4.94
   2   4  -2 2934.57    9.14
  -2  -4   2 2939.74   10.37
  -2  -4   1  191.80    3.54
   2   4  -1  214.61    4.01
   2   4   0   35.72    3.40
  -2  -4   0   35.53    3.55
  -2  -4  -1 6561.06   14.56
   2   4   1 6571.85   15.64
  -2  -4  -2   22.22    5.48
   2   6  -6  294.99    5.63
   2   6  -2 2027.57    8.78
  -2  -6   2 2025.87    9.01
  -2  -6   1   92.19    5.11
   2   6  -1   87.28    5.27
  -2  -6   0  198.45    5.92
  -2  -6  -1 4677.24   14.92
   2   6   1 4675.94   16.33
   2  -6   2  152.18    5.35
  -2  -6  -2  162.75    7.03
   2  -6   3  286.40    4.49
   2   8  -6  129.38    5.78
   2   8  -5   14.35    6.10
   2   8  -4   44.22    6.72
  -2  -8   4   36.52    8.84
   2   8  -3  497.41    8.18
   2   8  -2 2000.25   10.58
  -2  -8   2 1988.53   10.47
   2   8  -1  176.49    7.50
  -2  -8   1  165.51    8.03
  -2  -8   0    2.53    7.09
  -2  -8  -1 3866.72   15.61
   2  -8   2   40.13    6.93
   2  -8   3   51.35    5.62
   2  10  -6  137.27    7.45
   2  10  -5    3.77    6.97
   2  10  -4    7.95    7.71
   2  10  -3  780.01   10.05
   2  10  -2 1003.92   11.87
  -2 -10   2  974.04   12.65
   2  10  -1  185.47    9.33
   2  10   0    2.53    9.44
  -2 -10   0    5.42    8.53
   2 -10   3   17.79    8.47
   2 -10   4  207.80    6.56
   2  12  -5   29.90    9.02
  -2 -12   5   43.51   12.17
   2  12  -4   39.40   10.14
  -2 -12   4   48.37    8.66
  -2 -12   3  198.32    9.09
   2  12  -2  955.49   13.26
  -2 -12   1   85.51    9.63
   2  12   0   -3.96   10.53
  -2 -12   0   -2.61    9.71
   2 -12   3   51.53   11.39
  -2 -14   5   15.79   12.58
   2  14  -5   -0.81    9.40
  -2 -14   4   52.20   10.23
   2  14  -4   38.86   10.97
   2  14  -3  159.34   11.82
   2  14  -2  360.37   12.84
   2  14  -1   -0.07   11.38
  -2 -14   1    0.25   10.18
   2 -14   3   50.68   14.89
   2 -14   4  163.05   12.03
   2  16  -5    9.06    9.43
   2  16  -4   18.75   10.98
  -2 -16   4   57.28   13.11
  -2 -16   3  147.62   12.91
   2  16  -2  477.64   13.39
   3   1   0 2433.46    5.71
  -3  -1  -1   -0.71    2.18
   3   1   1    0.89    2.53
  -3  -1  -2   50.05    2.78
   3   1   2   40.12    4.09
  -3  -1  -3 2899.13    6.37
  -3  -1  -4  440.83    4.03
   3   3  -2  366.99    4.08
  -3  -3   1 1066.34    5.96
   3   3  -1 1066.27    5.46
   3   3   0 9999.00   16.06
  -3  -3  -1  231.95    3.84
   3   3   1  243.96    4.18
   3   3   2  601.07    7.10
  -3  -3  -2  590.50    5.32
  -3  -3  -4  421.89    5.29
  -3  -3  -5   16.06    4.10
   3   5  -5   10.99    4.92
   3   5  -2  898.48    7.03
  -3  -5   2  870.70    7.66
   3   5  -1 1368.88    7.81
  -3  -5   1 1363.39    7.40
   3   5   0 5309.40   13.36
  -3  -5   0 5311.15   13.76
   3   5   1   41.17    6.03
  -3  -5  -1   37.07    4.95
  -3  -5  -2  202.32    5.96
   3   5   2  193.83    7.85
   3  -5   3 1425.81    4.96
   3   7  -6   11.53    5.36
   3   7  -5   21.56    6.21
  -3  -7   2  190.25    6.48
   3   7  -2  198.22    6.04
   3   7  -1   89.49    5.78
  -3  -7   1   81.91    7.43
  -3  -7   0 3187.95   14.65
  -3  -7  -1  107.89    7.27
  -3  -7  -2   68.26    6.94
   3  -7   3 1583.38    8.60
  -3  -7  -3 1582.42   10.62
   3  -7   4  548.52    7.67
   3   9  -6    4.20    6.19
   3   9  -5   38.10    7.23
   3   9  -4  738.12    9.88
   3   9  -3  497.05    8.86
  -3  -9   2  206.18    7.52
   3   9  -2  197.10    7.60
   3   9  -1  717.78    9.11
  -3  -9   0 1865.60   12.55
   3   9   1   23.10    9.54
  -3  -9  -1   17.33    7.90
  -3  -9  -2   42.34    8.05
   3  -9   4  235.23    5.91
   3  11  -6    9.60    7.27
   3  11  -5   15.77    7.90
  -3 -11   4  227.46    9.69
   3  11  -4  221.51    9.23
   3  11  -3  395.17    9.77
   3  11  -2  100.53    9.97
  -3 -11   2  116.39    9.63
   3  11  -1  218.56   10.99
  -3 -11   1  212.42    9.91
  -3 -11   0 2145.20   14.96
   3  11   1   48.03   11.00
   3 -11   4  231.80    7.83
   3  13  -5    4.14   10.43
  -3 -13   5   10.68   12.38
   3  13  -4  525.47   13.25
  -3 -13   3  138.46    9.63
  -3 -13   2  248.35   13.52
   3  13  -2  249.55   12.10
   3  13  -1  245.21   12.52
  -3 -13   1  217.91   11.46
   3  13   0 1127.69   15.86
   3  15  -5   14.10   10.84
  -3 -15   5   20.98   13.18
  -3 -15   4  207.51   11.58
   3  15  -3  298.52   13.98
  -3 -15   3  314.76   11.68
   3  15  -2   98.76   12.98
  -3 -15   2   66.26   14.53
   3  15  -1   23.32   13.21
  -3 -15   1   13.21   11.58
  -3 -17   4  164.63   14.73
   4   0   1  557.58    3.50
   4   0   2 3678.49    6.48
  -4  -2  -1  294.86    4.03
   4   2   1  287.58    4.19
  -4  -2  -2 2211.16    6.89
   4   2   2 2212.86    8.28
  -4  -2  -3  391.74    4.48
  -4  -2  -4   51.73    4.11
   4   4  -2  237.34    4.69
   4   4  -1 3737.92   10.50
  -4  -4   1 3738.23   11.30
   4   4   0 1833.23    8.19
  -4  -4  -1  136.88    4.97
   4   4   1  134.29    4.96
   4   4   2 7200.57   18.91
  -4  -4  -2 7205.09   15.96
  -4  -4  -3  143.85    4.88
  -4  -4  -4  347.85    5.86
  -4  -4  -5  133.30    4.93
   4   6  -2 1126.00   10.62
  -4  -6   2 1127.35    8.89
  -4  -6   1 1763.60    9.38
   4   6  -1 1755.24   10.14
   4   6   0   37.40    5.30
   4   6   1   59.12    6.42
  -4  -6  -1   55.80    6.47
  -4  -6  -2 1630.72   10.46
  -4  -6  -3  321.91    7.33
   4   8  -6    5.66    6.29
  -4  -8   3  257.04    8.58
  -4  -8   2  678.59    8.69
  -4  -8   1 4612.44   16.09
  -4  -8   0  181.76    7.86
   4   8   0  166.75    6.96
   4   8   1   49.28    9.13
  -4  -8  -1   56.79    7.18
  -4  -8  -2 1872.25   12.72
   4   8   2 1875.92   14.95
  -4  -8  -3   73.22    7.34
   4  -8   4    8.90    4.40
   4  10  -6   -2.77    6.65
   4  10  -5  398.29    9.02
   4  10  -4   44.07    8.47
  -4 -10   4   48.57   11.04
   4  10  -3   79.76    8.62
  -4 -10   2  503.95    9.19
   4  10  -2  507.33    9.43
   4  10  -1 1215.58   11.57
  -4 -10   1 1217.88   14.62
  -4 -10   0   60.27    9.53
   4  10   1   14.01   10.83
  -4 -10  -1   17.06    8.23
   4  12  -5  202.54    9.20
  -4 -12   4  169.00   10.02
   4  12  -4  167.54    9.90
   4  12  -3   13.44    9.78
   4  12  -2  145.28   10.98
  -4 -12   2  164.87   10.00
   4  12  -1  939.45   15.00
  -4 -12   1  913.45   13.85
  -4 -12   0  158.65   11.73
  -4 -12  -1   53.51    9.47
   4  12   1   64.75   12.58
   4 -12   3   21.43   13.81
  -4 -14   4   37.57   10.60
   4  14  -4   22.01   13.04
  -4 -14   3   77.32   11.22
   4  14  -2  255.96   13.80
  -4 -14   2  255.98   11.65
   4  14  -1  675.08   15.35
  -4 -14   1  706.44   13.68
   4  14   0   27.62   13.15
  -4 -14   0   19.31   12.51
   4  14   1   -5.45   12.76
   4  16  -5   49.12   12.48
  -4 -16   4   10.65   12.18
   4  16  -4    9.28   13.82
  -4 -16   3   40.23   11.99
   4  16  -3   21.75   14.81
  -4 -16   2  121.37   12.19
   4  16  -2  126.27   14.74
  -4 -16   1  577.95   14.14
  -4 -16   0   17.71   13.15
   5   1   1 5414.05   10.68
   5  -1   2   94.41    3.39
   5   1   2   91.58    4.17
  -5  -1  -3  322.00    4.69
   5   1   3  314.70    6.78
  -5  -1  -5  221.02    3.32
   5   3   0  304.49    4.49
  -5  -3   0  315.64    5.27
  -5  -3  -1 3519.81   10.72
   5   3   1 3519.28   10.32
  -5  -3  -2    9.15    4.20
   5   3   2    5.96    4.91
  -5  -3  -3   79.76    5.02
  -5  -3  -4 1378.67    8.38
  -5  -3  -6   34.75    4.20
   5   5  -2 1393.69    8.55
  -5  -5   2 1415.83    9.77
  -5  -5   1  104.79    5.61
   5   5  -1  120.28    5.12
   5   5   0   31.27    4.90
   5   5   1 2469.52   10.74
  -5  -5  -1 2450.96   10.10
   5   5   2  202.33    7.84
  -5  -5  -2  207.67    5.86
  -5  -5  -3   80.07    6.02
  -5  -5  -4  824.67    7.99
   5   7  -5   32.60    6.09
  -5  -7   2  539.64    8.20
  -5  -7   1  587.98    8.02
   5   7  -1  570.33    8.83
   5   7   0  473.38    7.80
  -5  -7  -1 3887.35   14.84
  -5  -7  -2    6.94    7.57
   5   7   2    6.27    9.32
   5  -7   4  754.94    4.88
  -5  -7  -4  756.44    7.76
   5   9  -5   40.71    7.80
  -5  -9   3  555.75   10.07
   5   9  -3  513.55   11.12
  -5  -9   2  491.16    9.29
   5   9  -2  490.44    8.93
   5   9  -1   40.09    7.87
  -5  -9   1   44.02    7.58
  -5  -9   0  205.14   10.51
   5   9   0  205.24    7.87
   5   9   1 2139.54   16.10
  -5  -9  -1 2174.46   14.78
   5   9   2   85.33   11.21
  -5  -9  -3  222.86    7.73
   5  -9   4  391.25    7.37
   5  11  -5   -1.07    8.76
   5  11  -4   90.27    9.87
   5  11  -3  807.82   12.27
  -5 -11   2  680.73   11.12
   5  11  -2  700.88   11.37
   5  11  -1  141.98    9.36
  -5 -11   1  134.64    9.49
  -5 -11   0  178.17   10.28
   5  11   1 1239.32   15.77
  -5 -11  -2    8.91    8.80
   5  11   2    4.89   12.25
   5  13  -6    0.01    6.50
   5  13  -5    4.58    9.16
  -5 -13   5    6.23   10.84
  -5 -13   4   40.29   10.30
   5  13  -4   21.51   10.66
   5  13  -3  552.38   12.94
   5  13  -2  381.71   12.69
  -5 -13   2  369.76   10.88
   5  13  -1   61.52   13.13
  -5 -13   1   49.95   12.73
  -5 -13   0    7.59   11.06
   5  13   1  772.52   15.73
  -5 -13  -1  684.44   14.79
  -5 -13  -2  170.02   10.26
  -5 -15   5   18.79   13.52
   5  15  -5    7.24   12.74
  -5 -15   4   15.59   11.36
   5  15  -4   17.30   14.37
  -5 -15   3  318.65   12.90
  -5 -15   2  180.37   12.19
   5  15  -2  170.09   15.60
  -5 -15   1  121.80   15.35
   5  15  -1  147.06   14.53
   5  15   0   74.65   14.67
  -5 -15  -1  788.66   16.01
   6   0   2   53.13    4.29
   6   0   3 1506.78    6.43
   6   2   1   28.10    4.15
  -6  -2  -2   17.53    5.50
   6   2   2   15.31    4.95
   6   2   3 1925.74   10.78
  -6  -2  -3 1921.48    8.53
  -6  -2  -4  548.24    5.74
  -6  -4   1  644.99    7.47
  -6  -4   0 3130.88   12.22
   6   4   0 3143.71   10.51
  -6  -4  -1  271.83    5.94
   6   4   1  280.26    6.07
  -6  -4  -2   77.46    5.02
   6   4   2   59.75    5.85
   6   4   3 1881.51   13.13
  -6  -4  -4   84.16    5.27
  -6  -4  -5   38.26    5.17
  -6  -6   2  128.18    8.84
  -6  -6   1  943.38    8.99
   6   6   0 2583.50   12.41
   6   6   1   98.70    6.51
  -6  -6  -1  108.09    6.17
   6   6   2   22.65    7.42
  -6  -6  -2   20.71    7.06
  -6  -6  -3 1384.57    9.83
  -6  -6  -4  460.20    7.23
  -6  -6  -6   41.82    6.58
   6   8  -5    5.35    7.22
  -6  -8   3  353.13   10.87
   6   8  -3  297.85   10.96
  -6  -8   2  180.32    8.16
   6   8  -2  178.96    7.95
  -6  -8   1  382.64    8.69
   6   8  -1  362.56    9.46
   6   8   0 2566.67   13.77
   6   8   1  132.79    7.77
  -6  -8  -1  123.31    9.41
  -6  -8  -2    8.33    7.32
   6   8   2   -2.08   10.67
  -6  -8  -4   68.31    7.27
  -6  -8  -5    4.12    6.12
   6  10  -6    1.10    7.53
   6  10  -5  -11.18    9.13
  -6 -10   3  110.25    9.67
  -6 -10   2  188.96    9.20
   6  10  -2  176.40    9.11
   6  10  -1  328.58    9.81
  -6 -10   1  327.66    9.44
   6  10   0 1457.73   12.93
   6  10   1   19.64   10.58
  -6 -10  -1    0.80    9.18
  -6 -10  -3  580.28   10.85
  -6 -10  -4  115.62    8.69
   6  12  -6    8.90    7.74
   6  12  -5   -2.17    9.57
   6  12  -4  195.37   11.61
  -6 -12   4  218.05   12.53
   6  12  -3  226.52   11.87
   6  12  -2  106.42   10.70
  -6 -12   2  117.15   10.96
   6  12  -1  208.10   10.81
  -6 -12   1  223.87   11.34
   6  12   0 1393.97   16.04
  -6 -12   0 1315.39   18.27
  -6 -12  -1  104.53   10.87
   6  12   1  108.45   12.95
   6  12   2   10.04   13.49
  -6 -12  -2    5.72   10.56
   6  14  -5   -1.86   10.01
  -6 -14   5    8.95   11.19
  -6 -14   4  196.54   11.87
   6  14  -4  187.03   12.23
   6  14  -3   47.37   12.59
   6  14  -2   -5.41   12.84
  -6 -14   2    4.55   11.08
   6  14  -1  405.55   15.85
  -6 -14   1  387.00   12.81
  -6 -14   0  404.40   16.34
  -6 -14  -1   42.11   11.96
   6  14   1   49.87   14.43
   6  14   2    9.38   13.57
  -6 -14  -2    1.30   11.37
  -6 -14  -3  343.35   12.20
   7   1   2 4402.80   11.62
   7   1   3   28.10    5.32
   7  -1   3   20.07    3.78
   7   3   0   61.36    4.10
  -7  -3   0   68.38    5.53
  -7  -3  -1    2.09    6.83
   7   3   1    0.72    4.77
  -7  -3  -2 2171.14   10.58
   7   3   2 2171.71   10.70
   7   3   3   83.23    7.00
  -7  -3  -4   15.66    5.56
  -7  -5   0  135.21    7.02
   7   5   0  151.08    5.92
  -7  -5  -1   49.27    6.04
   7   5   1   51.47    6.29
  -7  -5  -2 2092.89   10.72
   7   5   2 2099.88   11.65
  -7  -5  -3    7.99    5.63
   7   5   3    6.21    9.54
  -7  -5  -4   27.43    5.64
  -7  -5  -5  603.68    6.68
   7   7  -2  564.50    8.12
  -7  -7   1  729.44    9.58
  -7  -7   0   40.65    6.77
   7   7   0   35.28    7.25
   7   7   1  108.41    7.44
  -7  -7  -1  105.53    6.58
   7   7   2 2324.32   13.94
  -7  -7  -2 2335.09   11.99
   7   7   3   53.90   11.02
  -7  -7  -4  143.18    7.83
  -7  -7  -5  129.89    7.06
   7   9  -4    9.55   10.15
  -7  -9   3   51.84   11.38
  -7  -9   2 1222.02   12.25
   7   9  -2 1107.42   12.82
  -7  -9   1  410.06    9.74
   7   9  -1  383.67   10.30
   7   9   0  253.29    8.91
   7   9   1  122.59    8.92
  -7  -9  -1  131.09    8.17
  -7  -9  -3   18.31    8.41
  -7  -9  -4  119.33    7.58
   7  -9   4   67.57   11.12
   7  11  -6   -2.43    7.84
   7  11  -5   58.88   10.12
  -7 -11   4   37.60   10.50
  -7 -11   3   44.18   10.73
   7  11  -3   40.23   10.00
  -7 -11   2  577.11   11.93
   7  11  -2  605.58   12.26
  -7 -11   1  825.36   12.65
   7  11  -1  867.95   12.94
   7  11   0   33.20    9.63
  -7 -11  -1    6.69   11.21
   7  11   1    6.02   11.74
  -7 -11  -3   78.96    8.70
  -7 -11  -4    4.37    7.77
   7  13  -6    6.09    8.46
   7  13  -5  197.65   11.47
  -7 -13   4   10.52   12.83
   7  13  -4    1.58   11.45
   7  13  -3  119.08   12.85
   7  13  -2  583.92   13.74
  -7 -13   2  508.24   13.38
  -7 -13   1  344.38   12.11
   7  13  -1  413.35   12.84
   7  13   0   24.73   13.17
  -7 -13   0   21.93   11.21
  -7 -13  -1   29.07   13.86
   7  13   1   35.77   14.35
  -7 -13  -2  603.16   12.78
   7  13   2  593.36   16.50
  -7 -13  -3   14.70    9.88
  -7 -13  -4   24.28    8.85
  -7 -15   4   56.79   13.17
  -7 -15   2  123.12   13.53
  -7 -15   1  234.35   12.83
  -7 -15   0    9.61   13.61
   8   0   3   13.05    4.76
   8   2   1 1387.03    8.09
   8   2   2    4.14    6.31
   8  -2   3   -2.03    6.57
   8   2   3    2.74    5.61
   8   2   4  686.07   12.43
  -8  -4   0  786.62    9.34
   8   4   0  788.54    7.00
  -8  -4  -1 5328.67   19.14
   8   4   1 5325.67   15.12
  -8  -4  -2  102.71    6.86
   8   4   2   76.84    7.15
   8   4   3  142.12    7.47
  -8  -4  -4  676.02    7.96
   8   4   4  673.37   13.21
  -8  -4  -5  179.47    5.97
   8   6   0  546.44    9.08
   8   6   2   -1.69    7.68
   8   6   3    7.68   10.42
  -8  -6  -4  546.92    7.64
  -8  -6  -5  221.57    6.74
   8   8  -2 1136.83   11.32
  -8  -8   2 1114.64   13.63
  -8  -8   1  235.50    8.91
  -8  -8   0  109.78    7.96
   8   8   0  120.56    9.09
   8   8   1 1442.08   12.58
   8   8   2   59.22    9.19
   8   8   3   22.95   11.32
  -8  -8  -3   37.27    7.33
  -8  -8  -4  873.31    9.23
   8  10  -5    3.39    8.87
   8  10  -4    4.70    8.95
   8  10  -3  463.52   11.18
  -8 -10   2  170.70   10.65
   8  10  -2  130.03   10.54
  -8 -10   1  111.82    9.48
   8  10  -1  114.82    9.06
   8  10   0  322.20   10.63
  -8 -10  -2    2.06    8.77
   8  10   2    8.64   12.94
  -8 -10  -3   12.83    9.05
   8  10   3   11.31   12.92
  -8 -10  -4  243.16    9.63
   8  12  -6   31.14    7.57
   8  12  -5    0.27    9.29
  -8 -12   4    2.87   11.08
   8  12  -3  219.26   11.27
   8  12  -2  139.68   11.93
  -8 -12   2  131.22   11.60
  -8 -12   1  178.22   11.73
   8  12  -1  191.62   12.10
   8  12   0  352.70   11.74
   8  12   1 1295.89   17.75
  -8 -12  -1 1364.04   14.91
   8  12   2   31.58   13.71
  -8 -12  -2   52.67   11.58
  -8 -12  -3   17.47   11.35
  -8 -12  -5   40.67    8.62
  -8 -14   4    4.92   13.77
   8  14  -3  306.71   15.53
   8  14  -2  144.54   13.49
  -8 -14   2  145.23   12.50
   8  14  -1   64.43   12.87
  -8 -14   1   62.23   12.36
   8  14   0   96.73   14.23
  -8 -14  -1  450.19   13.30
  -8 -14  -2   20.11   13.74
   9   1   3 1252.37    8.66
   9   1   4    1.25    9.42
   9  -1   4    0.87    6.13
   9   3   1  202.77    6.41
   9   3   3 1924.72   10.64
  -9  -3  -3 1937.26   10.98
  -9  -3  -4   23.90    6.06
   9   3   4   17.48   10.43
   9  -3   4    0.65    3.20
   9   5   0  766.94    7.44
  -9  -5  -1   -3.32    8.52
   9   5   1    5.27    8.28
   9   5   2   22.75    6.89
  -9  -5  -2   30.12    7.61
   9   5   3 1270.08   10.69
  -9  -5  -4   46.18    7.33
   9   5   4   58.52   11.89
  -9  -5  -5   50.62    6.11
  -9  -7   1 1057.15   13.28
  -9  -7   0 1326.46   11.73
   9   7   0 1327.10   12.51
   9   7   1  123.94    9.10
  -9  -7  -2    5.55    7.68
   9   7   2    5.15    8.76
   9   7   3 1115.75   14.15
  -9  -7  -4    0.64    7.50
   9   7   4   -7.51   12.53
  -9  -7  -5   18.93    6.74
   9   9  -3   11.87    7.57
  -9  -9   2    8.25   11.50
   9   9  -2   12.51   10.02
  -9  -9   1  659.66   11.36
  -9  -9   0  645.49   10.50
   9   9   0  576.23   11.73
  -9  -9  -1    7.52    8.54
   9   9   1   12.84    9.47
  -9  -9  -2    4.20    7.98
   9   9   2    6.79   10.25
   9   9   3  642.74   14.39
  -9  -9  -4  104.71    7.13
  -9  -9  -5    8.72    6.48
  -9 -11   3   73.62   13.24
   9  11  -3   51.21   10.30
  -9 -11   2   76.35   11.67
   9  11  -2   50.12   11.47
  -9 -11   1  484.54   12.22
   9  11   0  486.27   12.27
  -9 -11   0  459.90   11.89
   9  11   1  163.85   11.08
  -9 -11  -1  157.53   10.08
  -9 -11  -2   37.03    9.48
   9  11   2   31.09   14.38
   9  11   3  934.00   17.34
  -9 -11  -4    1.58    7.96
  -9 -11  -5   18.38    6.83
  -9 -13   3   43.04   14.18
   9  13  -3   22.50   12.22
   9  13  -2   39.87   12.42
  -9 -13   2   19.44   12.24
   9  13  -1  129.59   13.38
  -9 -13   1  154.89   12.58
   9  13   0  285.47   12.92
   9  13   1    6.57   14.08
  -9 -13  -1   16.57   10.87
   9  13   2   12.40   14.34
  -9 -13  -2   14.88   10.89
  -9 -13  -3  352.70   10.54
  10   0   3   30.73    7.14
  10   0   4    0.48    6.04
  10   2   3   24.09    7.42
  10   2   4   82.22    9.05
  10   4   1  592.76    8.01
 -10  -4  -3   38.50    9.33
 -10  -4  -4    2.48    7.77
 -10  -4  -5  166.62    5.66
 -10  -6   0  240.75   10.94
  10   6   0  276.96    7.38
  10   6   1  198.93    8.51
 -10  -6  -2 1183.23   11.67
  10   6   3   51.70    8.64
 -10  -6  -4   51.08    7.66
  10   6   4   50.32   12.06
 -10  -6  -5  229.63    7.17
 -10  -8   2  466.03   11.32
 -10  -8   1  594.87   13.10
  10   8  -1  496.50    9.62
 -10  -8   0  239.10   10.28
  10   8   0  227.32    8.72
  10   8   1  183.47    9.25
 -10  -8  -2  860.59   10.55
  10   8   2  852.60   13.30
  10   8   3    7.99   11.37
 -10  -8  -3   11.31    8.16
 -10  -8  -4    4.75    7.86
  10   8   4    3.66   12.87
 -10  -8  -5  280.74    7.80
  10  10  -3   13.82   10.71
 -10 -10   2  408.09   14.00
  10  10  -2  474.54   10.90
 -10 -10   1  299.78   11.46
  10  10   0   31.83    9.09
 -10 -10   0   27.46    9.92
 -10 -10  -2  504.90   11.21
  10  10   2  485.11   12.88
  10  10   3   14.65   13.87
  10  10   4   14.76   13.92
 -10 -10  -4   24.96    7.81
 -10 -10  -5  185.29    7.93
  10  12  -4    7.97   10.43
 -10 -12   3   13.42   13.93
  10  12  -3   11.72   11.71
 -10 -12   2  304.40   13.22
 -10 -12   1  362.66   13.16
  10  12   0  181.46   12.50
 -10 -12   0  164.20   12.00
  10  12   1  110.88   12.44
 -10 -12  -1   99.94   11.29
 -10 -12  -2  727.46   12.21
  10  12   2  749.37   18.05
  10  12   3   11.17   14.75
 -10 -12  -4   10.05    7.45
  11   1   3   21.80   10.13
  11   1   4  341.87    7.49
  11   3   2   27.63    8.31
  11   3   4  670.00    9.85
  11   5   3   15.48    8.54
 -11  -5  -3   24.69   10.23
  11   5   4  868.53   14.07
 -11  -5  -4  855.91   11.09
 -11  -5  -5    8.00    6.04
  11   7  -1   27.15    6.02
 -11  -7   0  496.80   12.99
  11   7   0  529.14    8.94
  11   7   1 1019.33   12.32
 -11  -7  -2   28.18    9.58
 -11  -7  -3   16.23    8.55
  11   7   3   19.95    9.48
 -11  -7  -4  370.53    9.07
  11   7   4  332.75   13.09
 -11  -7  -5   36.07    7.67
  11   9  -2    2.43    7.24
 -11  -9   2   12.60   10.68
 -11  -9   1  148.47   12.63
  11   9  -1  108.69   10.24
 -11  -9   0  458.30   11.61
  11   9   0  422.33   10.74
  11   9   3   11.88   12.48
 -11  -9  -3    2.05    8.34
 -11  -9  -4  408.56    9.08
  11   9   4  417.34   15.19
 -11  -9  -5    8.30    7.54
  11  11  -3  298.32   10.94
 -11 -11   2   99.81   14.20
  11  11  -2   75.86   10.15
 -11 -11   1   39.50   11.54
 -11 -11   0   65.26   11.11
  11  11   0   79.24   10.97
  11  11   1  383.11   14.03
 -11 -11  -1  354.38   11.38
 -11 -11  -2   15.51   10.16
  11  11   2   -2.86   12.31
 -11 -11  -3   24.69    9.36
  11  11   3   27.11   15.14
 -11 -11  -4  344.57    9.59
  11  11   4  309.65   15.93
 -11 -11  -5    8.91    7.43
 -11 -13   1   21.25   12.42
 -11 -13   0  185.43   12.42
  12   0   4   -1.04    6.32
  12  -2   4    0.49    8.61
  12   2   4   14.90    7.77
  12   4   2   15.80   11.04
  12   4   3  671.45   10.41
  12   4   4   15.88    9.21
  12   6   3  494.40   11.40
 -12  -6  -3  510.88   12.44
  12   6   4   24.53   12.54
 -12  -6  -4   20.37    9.52
  12   8  -1  266.59    7.95
 -12  -8  -2  265.27   10.53
 -12  -8  -3  824.29   12.31
  12   8   3  813.82   13.14
 -12  -8  -4   -1.63    9.12
  12   8   4    4.47   13.34
 -12  -8  -5   22.58    7.76
  12  10  -2    6.68   10.61
 -12 -10   2   11.34   12.12
  12  10  -1  397.58   10.26
 -12 -10   0  219.69   11.93
  12  10   0  155.66   11.48
  12  10   1   31.84   11.16
 -12 -10  -1   42.21   10.09
 -12 -10  -3  287.71   10.50
  12  10   3  251.85   14.70
 -12 -10  -4   12.81    8.85
  12  10   4   18.21   14.75
 -12 -10  -5   17.34    8.13
 -12 -12   2   44.30   15.07
 -12 -12   1  409.00   14.45
 -12 -12   0  377.71   12.79
 -12 -12  -1  116.65   11.71
  13   1   4   -0.36    8.17
  13   3   3   35.32   11.55
  13   3   4   -0.29    9.01
  13   5   2  853.25   14.26
  13   5   3    9.96    9.69
  13   5   4   -5.38   10.38
  13   7   2  592.72   14.19
 -13  -7  -3   62.45   11.84
  13   7   3   69.43   12.51
  13   7   4    3.50   13.91
 -13  -7  -4    5.68    9.92
  13   9  -1   56.12    8.45
 -13  -9   0   25.71   12.83
  13   9   0   24.91    8.89
  13   9   1   65.37   12.16
  13   9   2  428.08   13.70
 -13  -9  -2  457.18   12.63
 -13  -9  -3    5.00   10.02
  13   9   3   10.63   12.18
 -13  -9  -4    3.03    9.19
  13   9   4   -0.13   14.31
 -13 -11   2  315.45   13.65
 -13 -11   0  129.63   13.88
 -13 -11  -1  160.96   12.22
 -13 -11  -2  521.03   12.09
 -13 -11  -3   23.64    9.89
  14   2   3   -4.90   17.25
  14   4   2  243.21   12.63
  14   4   3   39.38   13.72
  14   4   4  180.33   10.96
  14   6   1  449.17   10.50
  14   6   2    0.93   12.40
  14   6   3   13.51   12.52
  14   6   4  233.25   12.62
  14   8   0  346.47   10.35
 -14  -8  -1  264.12   12.09
  14   8   1  248.17   11.38
  14   8   2  123.21   11.79
  14   8   3   58.17   12.91
 -14  -8  -3   48.95   12.33
  14   8   4  231.86   16.26
 -14 -10   0  312.97   14.43
 -14 -10  -1  112.66   13.29
  14  10   1   93.42   11.04
  14  10   2   44.10   13.05
 -14 -10  -3    0.37   11.15
  15   3   3  907.05   20.99
  15   5   2  226.83   17.73
  15   5   3  560.44   17.77
  15   7   1   39.44   12.98
  15   7   2   43.41   14.26
  15   7   3  229.52   14.47
  15   9   1   53.64   11.78
 -15  -9  -1   47.34   11.67
  15   9   2   35.73   13.54
 -15  -9  -3  243.67   11.93
  15   9   3  246.49   15.39
 -15  -9  -4   10.21    9.78
  16   4   3   10.48   19.59
  16   6   2  257.34   16.27
  16   6   3   12.96   15.12
  16   8   2  311.25   17.42
  16   8   3   40.78   15.87
  17   5   3   30.89   22.79
  17   7   2   96.29   18.01
  17   7   3   50.42   18.86
   0   0   0    0.00    0.00


TITL aan15_s5_mC_mask1 in C2/m
REM C2/m (#12 in standard setting)
CELL 0.28520   9.667077   8.707143   3.359161  90.0000  99.5189  90.0000
ZERR    6.00   0.002768   0.001473   0.000860   0.0000   0.0271   0.0000
LATT  7
SYMM -x, y,-z
SFAC N Y
UNIT 36.00 6.00
TREF
HKLF 4
END
_computing_structure_solution     'SHELXT 2018/2 (Sheldrick, 2018)'
;
_shelx_hkl_checksum                2388
_olex2_submission_special_instructions  'No special instructions were received'
_oxdiff_exptl_absorpt_empirical_details
;
Empirical correction (ABSPACK) includes:
- Absorption correction using spherical harmonics
- Frame scaling
;
_oxdiff_exptl_absorpt_empirical_full_max  2.095
_oxdiff_exptl_absorpt_empirical_full_min  0.617

# start Validation Reply Form

_vrf_PLAT029_YN6_100GPa
;
PROBLEM: _diffrn_measured_fraction_theta_full value Low .      0.553 Why?  
RESPONSE: This measurement was performed at high pressure which, due to 
the high pressure apparatus, limits the theta range. Indeed, the diamond 
anvil cell metallic body typically shadows more than 60% of the reflections.
;
# end Validation Reply Form
